# Supplementary material for: Evidence for influx of Atlantic water masses to the Labrador Sea during the Last Glacial Maximum
Source: Sci Rep. 2021 Mar 24;11:6788. doi: 10.1038/s41598-021-86224-z (PMC7991648; doi:10.1038/s41598-021-86224-z)
Supplement: Supplementary file 2 — Supplementary Information 2. [file 41598_2021_86224_MOESM2_ESM.xlsx]

## Sheet: 455G_grainsize, Fig.3
Depth, mid point (cm)	Age (cal yrs BP)	>1.0 mm (%)	0.1-1.0 mm (%)
0.5	6.57	0	0.852619
1.5	139.15	0	1.35014
2.5	272.92	0	0.903405
3.5	406.19	0	0.722543
4.5	540.39	0	0.891902
5.5	674.05	0	0.631735
6.5	806.83	0	0.6157
7.5	940.2	0	0.629327
8.5	1074.33	0	0.601573
9.5	1207.75	0	0.704777
10.5	1398.32	0	0.791687
11.5	1644.03	0	0.869925
12.5	1895.35	0	1.05485
13.5	2140.21	0	1.11982
14.5	2388.07	0	1.27866
15.5	2634.67	0	1.55464
16.5	2883.88	0	1.24913
17.5	3131.56	1.07672	1.14401
18.5	3378.78	0	1.11188
19.5	3628.54	0	2.22321
20.5	3875.99	0	1.56087
21.5	4121.11	0.279799	1.90263
22.5	4368.97	0	1.15512
23.5	4615.01	0	0.955034
24.5	4865.08	0	1.25373
25.5	5113.14	0	1.10434
26.5	5358.8	0	1.09639
27.5	5605.95	0	1.48917
28.5	5857.45	0	1.18265
29.5	6104.09	0	1.5399
30.5	6352.83	0	1.622
31.5	6600.3	0	2.28091
32.5	6847.68	0	2.00458
33.5	7096.98	0	1.59272
34.5	7345.81	0	1.93237
35.5	7594.25	0	1.75921
36.5	7843.55	0.787712	2.04805
37.5	8091.48	0	1.62287
38.5	8339.05	0	1.81992
39.5	8585.63	0.734137	2.67436
40.5	8833.91	1.87244	2.1065
41.5	9082.7	0	1.64557
42.5	9329.34	0	2.11454
43.5	9578.51	0	2.49695
44.5	9823.36	0	2.32206
45.5	10071.9	0.873563	2.11494
46.5	10321.2	0	2.49017
47.5	10568.6	0	2.56012
48.5	10816.6	0	2.09351
49.5	11064.1	1.13391	2.15983
50.5	11309.5	0	1.84049
51.5	11561.2	0	0
52.5	11807	0	2.28188
53.5	12053	0	2.87522
54.5	12301.2	0	2.12766
55.5	12549	0	2.32775
56.5	12795.4	0	2.70823
57.5	13043.4	0.663717	1.84366
58.5	13292.2	0	2.69197
59.5	13539.1	0.826826	2.43454
60.5	13789.1	0.537016	2.41657
61.5	14036.8	0.821355	1.47159
62.5	14286.4	0	2.65675
63.5	14532.3	1.92579	3.42884
64.5	14778.1	3.30215	4.95322
65.5	15027.1	3.86839	4.75767
66.5	15275.5	8.22076	8.22076
67.5	15522.9	10.8326	8.59445
68.5	15807.3	3.99061	6.72926
69.5	16096	5.32438	10.3356
70.5	16381.9	1.96157	5.92474
71.5	16667.8	1.59758	4.40415
72.5	16954.1	0.412088	4.46429
73.5	17242.3	0.809969	3.42679
74.5	17427.4	3.56633	3.99429
75.5	17534	1.4629	5.17241
76.5	17562.3	2.87731	6.89468
77.5	17590.4	5.99455	5.55858
78.5	17618.3	0	7.72159
79.5	17646.5	3.22321	4.75423
80.5	17674.7	0	8.2546
81.5	17702.7	0	6.1674
82.5	17730.9	9.49181	2.14196
83.5	17759	0	3.15279
84.5	17786.8	0	3.30652
85.5	17815.3	0	2.33859
86.5	17843.2	0	3.06989
87.5	17871.1	0	3.24561
88.5	17899.1	0	2.78384
89.5	17927.3	0	5.12996
90.5	17955.4	0	2.08209
91.5	17983.4	0	2.62612
92.5	18011.4	11.7623	2.4522
93.5	18039.3	4.94997	3.63349
94.5	18067.7	3.97254	3.4821
95.5	18096	0	2.02655
96.5	18124.1	4.6729	2.87563
97.5	18152.5	2.82443	3.28244
98.5	18180.2	0	3.6452
99.5	18208.5	0	2.4157
100.5	18236.5	0	1.67761
101.5	18264.6	0	2.05128
102.5	18284.7	0	1.61711
103.5	18304.7	0	1.99826
104.5	18324.8	0	1.68651
105.5	18344.8	1.89994	2.08993
106.5	18365	0	1.36847
107.5	18385	0	1.59604
108.5	18405	0	1.58358
109.5	18424.9	0	1.91502
110.5	18444.9	3.30861	1.88249
111.5	18465.1	0	1.71131
112.5	18485.1	0	1.77815
113.5	18505	0	1.66038
114.5	18525.2	0	1.54052
115.5	18545.2	0	1.59181
116.5	18565.2	0	1.84971
117.5	18585.5	0	1.88787
118.5	18605.5	0	1.55466
119.5	18625.6	0	1.83175
120.5	18645.6	0	1.95574
121.5	18665.7	0	2.45437
122.5	18685.6	0	1.70455
123.5	18705.7	0	1.12166
124.5	18725.8	0	1.39175
125.5	18745.8	0	1.86441
126.5	18765.8	0	1.43939
127.5	18785.8	0	1.69154
128.5	18805.8	0	1.04384
129.5	18825.8	0	1.20177
130.5	18845.8	0	1.00376
131.5	18865.8	0	1.34788
132.5	18886	0	1.30124
133.5	18906.1	0	1.47643
134.5	18926.2	1.72528	1.19443
135.5	18946.3	0	1.14201
136.5	18966.2	0	1.53349
137.5	18986.3	0	1.05718
138.5	19006.4	0	1.17021
139.5	19026.3	0	1.05263
140.5	19046.3	0	1.08601
141.5	19066.4	0	1.24193
142.5	19086.4	0	1.03432
143.5	19106.5	0	1.17253
144.5	19126.4	0	1.19136
145.5	19146.5	0	1.23711
146.5	19166.4	0	1.43198
147.5	19186.5	0	0.931966
148.5	19206.6	0	1.40665
149.5	19226.7	0	1.06825
150.5	19246.7	0	1.80941
151.5	19266.7	0	1.72982
152.5	19286.6	0	1.67683
153.5	19306.6	0	1.23762
154.5	19326.8	0	1.25786
155.5	19346.9	0	0.683594
156.5	19367.1	0	1.07941
157.5	19386.9	0	0.88141
158.5	19407	0	0.940975
159.5	19427	0	0.748752
160.5	19447.2	0	1.09718
161.5	19467.3	0	1.25945
162.5	19487.3	0	1.30081
163.5	19507.4	0	1.71527
164.5	19527.4	0	0.831601
165.5	19547.5	0	0.750469
166.5	19567.6	0	0.686892
167.5	19587.6	0	0
168.5	19607.8	0	0.541516
169.5	19627.7	0	1.33172
170.5	19647.8	0	0.99889
171.5	19667.8	0	1.17371
172.5	19688	0	0.980873
173.5	19708	4.50399	1.14025
174.5	19728	0	1.64223
175.5	19747.8	0	1.14441
176.5	19768	0	1.19161
177.5	19788	0	1.06802
178.5	19808.2	0.816327	1.98251
179.5	19828.2	0	1.26582
180.5	19848.4	0	1.03211
181.5	19868.5	2.47074	0.996966
182.5	19888.4	7.33008	1.02177
183.5	19908.4	0	1.03722
184.5	19928.5	0	0.878972
185.5	19948.6	0	0.78853
186.5	19968.8	0	1.12554
187.5	19988.7	0	0.923982
188.5	20008.7	0	1.02041
189.5	20028.8	0	0.822123
190.5	20048.9	0	1.0788
191.5	20069	0	1.36295
192.5	20088.9	0	1.06925
193.5	20108.9	0	1.20223
194.5	20129.1	5.01271	1.38031
195.5	20149.1	0	1.37059
196.5	20169.2	0	1.47533
197.5	20189.3	0	1.19522
198.5	20209.5	0	1.0981
199.5	20229.5	0	0.967118
200.5	20249.6	0	0.810811
201.5	20269.4	0.236407	0.886525
202.5	20289.5	0	1.07632
203.5	20309.6	0	0.825083
204.5	20338.8	0	0.541419
205.5	20367.9	0	0.783699
206.5	20397.2	0	1.24031
207.5	20426.5	0	0.83709
208.5	20455.7	0	1.15274
209.5	20484.8	0	1.57377
210.5	20514	0	1.05163
211.5	20542.9	0	1.68818
212.5	20572.1	13.7511	1.26156
213.5	20601.6	0	3.04735
214.5	20630.7	0	1.875
215.5	20660.3	0.888012	3.05871
216.5	20688.7	0	1.98238
217.5	20717.9	0	1.38785
218.5	20747.2	0	1.63124
219.5	20776.5	0	0.952915
220.5	20805.7	0	0.816327
221.5	20835.1	0	2.26372
222.5	20864	0	4.44698
223.5	20893.5	0	2.34699
224.5	20922.6
226.5	20980.8
227.5	21010.1	0	0
229.5	21068.8	0	1.83661
230.5	21097.9	0	1.66846
231.5	21127.1	0	1.52566
232.5	21156.5	0	1.53333
233.5	21185.7	0	1.79872
234.5	21214.6	0	1.4849
235.5	21243.7	0	1.52672
236.5	21272.8	0	1.41685
237.5	21302.1	0	1.38431
238.5	21331.2	0	0.940337
239.5	21360.3	0	1.3173
240.5	21389.2	0	1.74873
241.5	21418.5	6.91134	2.04957
242.5	21447.6	0	1.88586
243.5	21476.9	0	2.42647
244.5	21506.1	0	2.11864
245.5	21535.4	0	2.149
246.5	21564.6	0	1.78059
247.5	21593.6	0	1.77515
248.5	21623.2	0	2.10843
249.5	21652.2	0	1.25
250.5	21681.6	0	1.20397
251.5	21710.3	0	1.27186
252.5	21739.4	0	1.43409
253.5	21768.9	0	1.48515
254.5	21798	0	2.00946
255.5	21827.2	0	1.52452
256.5	21856.3	0	1.57895
257.5	21885.6	0	1.66746
258.5	21914.6	0	1.03159
259.5	21943.8	0	1.15071
260.5	21973.1	0	1.14431
261.5	22002.4	0	1.1658
262.5	22031.6	0	1.82129
263.5	22060.7	0	1.22137
264.5	22089.9	0	1.45919
265.5	22119.1	0	1.67481
266.5	22148.2	0	1.60428
267.5	22177.4	0	1.4231
268.5	22206.6	0	1.25078
269.5	22235.8	0	1.35318
270.5	22264.9	0	1.42942
271.5	22294	0	1.99029
272.5	22323.2	0	2.10831
273.5	22352.3	2.76954	1.92878
274.5	22381.5	1.4	1.66667
275.5	22410.9	0	1.57985
276.5	22440	0	1.42712
277.5	22469.3	0	1.89155
278.5	22498.3	1.12086	1.60819
279.5	22527.6	0	1.38768
280.5	22556.7	0	1.25914
281.5	22586	0	1.37112
282.5	22615.4	0	1.53191
283.5	22644.7	0	1.97568
284.5	22673.5
286.5	22731.7	0	1.40515
287.5	22761.1	0	1.54242
288.5	22790.3	0	1.03164
289.5	22819.4	0	1.03976
290.5	22848.8	0	0.851064
291.5	22878	0	1.06434
292.5	22907	0	0.588483
293.5	22936.3	0	0.470367
294.5	22965.6	0	0.465707
295.5	22994.5	0	0.904977
296.5	23023.5	0	0.694006
297.5	23052.7	0	0.951199
298.5	23082.2	0	0.949367
299.5	23111.4	0	0.567859
300.5	23140.8	0	0.797519
301.5	23170	0.293974	0.636943
302.5	23199.2	0	0.294985
303.5	23228.4	0	0.202224
304.5	23257.6	0	0.645802
305.5	23277.5	0	0.578369
306.5	23297.4	0	0.383877
307.5	23317.3	0.327869	1.11475
308.5	23337.2	0.571102	2.91262
309.5	23357	2.13483	2.24719
310.5	23377	0	1.1744
311.5	23397	0.0614628	1.16779
312.5	23416.7	0.164474	0.822368
313.5	23436.8	0.179319	0.83682
314.5	23456.5	0.19802	0.792079
315.5	23476.5	0	0.869121
316.5	23496.5	0.0628536	1.06851
317.5	23516.5	0.328299	0.853578
318.5	23536.5	0.230592	1.22982
319.5	23556.4	0.355661	0.770599
320.5	23576.2	0	0.711744
321.5	23596	0	0
322.5	23615.9	0.00173439	0.00737118
323.5	23635.9	0	0.596506
324.5	23655.7	0.0496524	0.645482
325.5	23675.8	0.115407	0.403924
326.5	23695.6	0	0.725514
327.5	23715.6	0	0.51053
328.5	23735.6	0	0.753296
329.5	23755.5	0.16835	0.757576
330.5	23775.5	0.0484966	0.775946
331.5	23795.2	0.0847458	0.338983
332.5	23815.2	0	1.57431
333.5	23835.1	0.253678	1.16692
334.5	23855.1	0	0.777512
335.5	23875	0	0.845254
336.5	23895.1	0	0.831703
337.5	23914.9	0	0.564972
338.5	23934.7	0	1.10681
339.5	23954.7	0	0.305111
340.5	23974.7	0	0.796813
341.5	23994.6	0	0.782123
342.5	24014.5	0	0.611413
343.5	24034.3	0.263389	1.31694
344.5	24054.2	0	0.996126
345.5	24074.1	0.192308	0.705128
346.5	24094.1	0.122026	54.9115
347.5	24114.1	0	0.516262
348.5	24134	0	0.621415
349.5	24154	0	1.11111
350.5	24173.9	0	2.50941
351.5	24193.7	0	1.66898
352.5	24213.5	0.168919	1.40766
353.5	24233.3	0.243902	1.65854
354.5	24253.2	0.112444	1.12444
355.5	24273	0.137931	1.01149
356.5	24293.1	0	0.956739
357.5	24313	0	0.513779
358.5	24333.1	0	1.03093
359.5	24353	0	0.576822
360.5	24372.8	0	0.577558
361.5	24392.7	0.198965	1.07441
362.5	24412.5	0.11957	1.27541
363.5	24432.4	0.163199	0.897593
364.5	24452.4	0	0.436681
365.5	24472.3	0	0.352526
366.5	24492	0.0430849	0.473934
367.5	24512.1	0	0.365854
368.5	24532	0	0.111794
369.5	24551.9	0	0.246827
370.5	24571.8	0	0.450113
371.5	24591.7	0	0.341006
372.5	24611.5	0	0.368249
373.5	24631.5	0	0.470219
374.5	24651.4	0	0.293747
375.5	24671.3	0	0.381825
376.5	24691.5	0	0.321691
377.5	24711.2	0	0.378907
378.5	24731.1	0	0.594575
379.5	24751	0	0.565428
380.5	24770.9	0	0.976562
381.5	24790.9	0	0.646054
382.5	24810.7	0.165929	0.995575
383.5	24830.6	0.381437	1.33503
384.5	24850.5	0.116279	1.27907
385.5	24870.5	0.472555	1.70847
386.5	24890.4	0.366972	1.52905
387.5	24910.3	0.823045	1.49177
388.5	24930.3	0.1544	1.8528
389.5	24950.2	0.412493	2.3571
390.5	24970	0.0513611	2.31125
391.5	24989.9	0.141978	3.40748
392.5	25009.6	0.344471	3.51361
393.5	25029.9	0.26475	4.61422
394.5	25049.8	0.77951	8.94581
395.5	25069.6	0.934579	13.0841
396.5	25089.5	3.8501	10.3696
397.5	25109.6	4.7123	9.52381
398.5	25129.4	2.36011	11.1915
399.5	25149.5	3.57315	5.98745
400.5	25176	0.210859	2.10859
401.5	25202.5	1	3.51852
402.5	25229.1	0	1.39921
403.5	25255.6
405.5	25308.5
407.5	25361.4	0.182282	0.109369
408.5	25387.9	0.0865801	0.649351
409.5	25414.6	0.0820345	0.779327
410.5	25441.1	0	0.82713
411.5	25467.5	0	0.704486
412.5	25493.9	0	1.03488
413.5	25520.4	0.140845	0.985915
414.5	25546.7	0.0437254	1.09314
415.5	25573.3	0	0.824098
416.5	25599.9	0.384911	0.731332
417.5	25626.3	0	0.661959
418.5	25652.7	0	0.658204
419.5	25679	0	0.656007
420.5	25705.7	0.101833	0.644942
421.5	25731.9	0.154261	0.848438
422.5	25758.6	1.0989	1.0989
423.5	25785.2	0.13541	0.7109
424.5	25811.7	0	0.594177
425.5	25838.5	0.112867	1.54251
426.5	25864.9	0.0315457	0.946372
427.5	25891.4	0.118297	0.90694
428.5	25917.7	0.251799	0.683453
429.5	25944.3	0.26362	0.834798
430.5	25970.8	0.218579	0.947177
431.5	25997.5	0.298396	0.857889
432.5	26024.2	0.0776096	0.776096
433.5	26050.5	0.0427168	0.683469
434.5	26077.1	0.0877578	0.745941
435.5	26103.6	0.238663	0.811456
436.5	26130.1	0.189934	0.522317
437.5	26156.7	0	0.671642
438.5	26183.1	0.498826	0.762911
439.5	26209.6	0.261506	1.15063
440.5	26236.3	0	0.921105
441.5	26262.7	0.1514	0.984103
442.5	26289.1	0	1.4544
443.5	26315.6	0	1.42096
444.5	26342.2	0.0356888	1.32049
445.5	26368.9	0	1.17165
446.5	26395.3	0	1.31535
447.5	26421.9	0	1.11732
448.5	26448.5	0.151976	1.29179
449.5	26475.3	0	1.09675
450.5	26501.7	0.155602	0.881743
451.5	26528.1	0.1554	0.777001
452.5	26554.7	0.0561167	0.561167
453.5	26581.2	0.104131	0.485942
454.5	26607.8	0.0982801	0.39312
455.5	26634.2	0.428367	0.428367
456.5	26660.9	0.060241	0.421687
457.5	26687.5	0.194269	0.388538
458.5	26713.9	0.186567	0.466418
459.5	26740.2	0.108992	0.163488
460.5	26767	0.72904	0.303767
461.5	26793.6	0.0967586	0.290276
462.5	26820.2
464.5	26873.3
465.5	26899.8
467.5	26952.7	0	0.203355
468.5	26979.3	0	0.290557
469.5	27005.6	0	0.503432
470.5	27032.1	0	0.712251
471.5	27058.6	0	0.677201
472.5	27085.2	0.315789	1.21053
473.5	27111.8	0.32066	0.961979
474.5	27138.2	12.7183	0.797267
475.5	27164.8	0.286862	0.860585
476.5	27191.3	0.75594	0.917927
477.5	27217.5	0	0.722348
478.5	27244.1	0.147493	0.835792
479.5	27270.4	0	0.982928
480.5	27297	0	0.774765
481.5	27323.6	0	0.67446
482.5	27350	0	0.522317
483.5	27376.6	0	0.660429
484.5	27403	0	0.369393
485.5	27429.6	0.0510986	0.408789
486.5	27456.1	0.257998	0.567595
487.5	27482.5	0.043554	0.479094
488.5	27509.1	0	0.423729
489.5	27535.4	0.106045	0.583245
490.5	27561.9	0	0.547112
491.5	27588.5	0	0.476872
492.5	27615	0	0.629371
493.5	27641.3	0	0.476474
494.5	27667.7	0	0.470865
495.5	27694.3	0	0.509684
496.5	27721.3	0.156822	0.627287
497.5	27747.6	0	0.556931
498.5	27773.7	0	0.671642
499.5	27800.5	0	0.747012
500.5	27826.8	0.32695	0.607193
501.5	27853.4	0	0.789128
502.5	27880	0	0.939335
503.5	27906.7	0.0753012	1.05422
504.5	27933.1	0.0938086	0.469043
505.5	27959.5	0	0.406339
506.5	27986	0	0.563154
507.5	28012.4	0.0462321	0.785945
508.5	28038.8	0	1.02639
509.5	28065.5	0	0.79646
510.5	28092.1	0	0.856423
511.5	28118.5	0	0.776322
512.5	28145	0	1.21581
513.5	28171.7	0.11274	1.69109
514.5	28198	0.670578	2.43085
515.5	28224.5	0.102145	1.4811
516.5	28251.2	0.114613	1.7765
517.5	28277.7	0	1.21265
518.5	28304.2	0.135257	0.811542
519.5	28330.8	0	0.531915
520.5	28357.1	0.392413	0.523218
521.5	28383.6	0.0357015	0.46412
522.5	28410.2
524.5	28463.2	0	0.396825
525.5	28489.6	0.0875657	0.437828
526.5	28516.2	0	0.4971
527.5	28542.8	0.11655	0.621601
528.5	28569.2	0.117786	0.510404
529.5	28595.7	4.30254	0.452899
530.5	28622.3	0.318725	1.71315
531.5	28648.7	0.0685636	0.651354
532.5	28675.5	0.254885	0.722175
533.5	28701.9	0.425039	1.08192
534.5	28728.3	0.801673	0.801673
535.5	28755.1	0.328707	1.82615
536.5	28781.7	0.227066	0.999092
537.5	28808.2	0.438596	1.39553
538.5	28834.6	1.03306	1.54959
539.5	28860.9	0.373768	1.90282
540.5	28887.5	0.383468	2.13038
541.5	28913.9	0.242836	2.28266
542.5	28940.4	0.48976	1.91451
543.5	28967	0.332349	2.32644
544.5	28993.3	0.336276	3.657
545.5	29020	0	0.646987
546.5	29046.2	0	1.99351
547.5	29072.7	0	1.7657
548.5	29099.2	0	1.06444
549.5	29124.1	0	0

## Sheet: 455G_%Fe2+, Fig.3
Depth, mid point (cm)	Age (cal BP)	%Fe2+
40	8707.93	35
50	11186.6	37
60	13662.4	37
70	16239.3	27
80	17660.6	33
90	17941.3	31
100	18222.5	32
125	18735.7	39
137	18976.3	36
162	19477.3	37
305	23267.6	42
495	27681	35
548	29085.9	40

## Sheet: 455G_isotopes, Figs 3-4
Depth, mid point (cm)	Age (cal BP)	d18O (N. pachyderma sin)	d13C (N. pachyderma sin)	Average of duplicates
0.5	6.572	2.54522	0.517945	x
5.5	674.05	2.51133	0.616463
8.5	1074.33	2.44511	0.541427
10.5	1398.32	2.60733	0.664463
15.5	2634.67	2.50411	0.688427
18.5	3378.78	2.63433	0.605463
20.5	3875.99	2.65011	0.566427
25.5	5113.14	2.76933	0.514463
30.5	6352.83	2.74511	0.518427
35.5	7594.25	2.53433	0.074463
44.5	9823.36	3.05311	0.463427
50.5	11309.5	3.07133	0.264463
55.5	12549	2.79311	0.304427
61.5	14036.8	2.87333	0.117463
67.5	15522.9	3.06411	0.049427
69.5	16096	2.70633	0.013463
73.5	17242.3	3.18711	-0.144573
77.5	17590.4	3.39133	0.058463
80.5	17674.7	3.86611	0.224427
85.5	17815.3	3.26222	0.458945	x
90.5	17955.4	2.79711	0.219427
95	18081.8	3.02233	-0.107537
95.5	18096	2.87733	-0.002537
100.5	18236.5	4.01711	0.081427
105.5	18344.8	4.03133	-0.392537
110.5	18444.9	4.64911	0.100427
115.5	18545.2	4.74933	0.071463
120.5	18645.6	4.84711	0.235427
125.5	18745.8	4.71233	0.200463
130.5	18845.8	4.44211	0.009427
142.5	19086.4	4.62033	0.047463
150.5	19246.7	4.71311	-0.012573
160.5	19447.2	4.46233	-0.203537
170.5	19647.8	4.54211	0.103427
180.5	19848.4	4.52533	0.220463
190.5	20048.9	4.40911	-0.068573
203.5	20309.6	4.66033	-0.153537
210.5	20514	4.90211	0.069427
220.5	20805.7	4.53533	0.188463
230.5	21097.9	4.73111	0.173927	x
240.5	21389.2	4.60233	0.225463
250.5	21681.6	4.54111	0.018427
260.5	21973.1	4.31333	0.186463
270.5	22264.9	4.57911	0.153427
280.5	22556.7	4.45833	0.132463
292.5	22907	4.69311	0.211427
297.5	23052.7	4.58533	0.170463
304.5	23257.6	4.64811	0.050427
310.5	23377	4.50833	0.094463
320	23566.4	4.42111	0.061427
325.5	23675.8	4.44783	-0.086037	x
330.5	23775.5	4.41111	-0.116573
340.5	23974.7	4.46233	-0.180537
350.5	24173.9	4.07911	-0.047573
360.5	24372.8	4.44433	-0.127537
370.5	24571.8	4.35011	-0.067573
375.5	24671.3	4.09033	-0.171537
380.5	24770.9	4.46211	-0.278573
384.5	24850.5	4.34233	-0.246537
390.5	24970	3.85411	-0.196573
399.5	25149.5	4.46133	0.004463
410.5	25441.1	4.54911	0.084427
420.5	25705.7	4.32833	-0.125537
430.5	25970.8	4.48311	-0.071573
440.5	26236.3	4.52633	0.034463
450.5	26501.7	4.54311	0.118427
454.5	26607.8	4.63933	0.347463
470.5	27032.1	4.34011	0.253427
480.5	27297	4.37933	0.277463
494	27654.4	4.22511	-0.094573
500.5	27826.7	4.50133	0.170463
510.5	28092.1	4.13411	-0.168573
520.5	28357.1	4.17233	0.241463
528.5	28569.2	4.05011	0.141427
540.5	28887.4	3.38533	-0.387537
549	29112.7	2.82711	-0.292573

## Sheet: 455G_planktic foram, Figs 3-4
Depth, mid point (cm)	Age (cal BP)	Neogloboquadrina pachyderma (sin)	Neogloboquadrina incompta	Globigerina bulloides	Globigerina glutinata	Turborotalita quinqueloba	Globigerinita uvula	Globigerinita minuta	Total planktic foraminiferal counts in sample	planktic forams / g
0.5	6.572	98.1132	0	0	0	1.88679	0	0	106	6.45554
5.5	674.05	98.773	0	0.306748	0.306748	0.613497	0	0	326	109.03
10.5	1398.32	99.2248	0	0.387597	0	0.775194	0.387597	0	258	191.489
15.5	2634.67	98.2456	0	0.350877	0	1.75439	0	0	285	293.21
18.5	3378.78	99.3031	0.348432	0.348432	0	0.348432	0	0	287	448.749
20.5	3875.99	98.6254	0	0.343643	0.343643	0.343643	0.343643	0	291	340.661
25.5	5113.14	55.2632	0	10.5263	5.26316	26.3158	2.63158	0	38	65.1181
30.5	6352.83	82.8221	0	5.21472	0	11.9632	0	0	326	206.911
34.5	7345.81	96	0	1.33333	1.33333	1.33333	0	0		9.05797
35.5	7594.25	96.7742	0	1.38249	0.921659	0.921659	0	0		3.68334
40.5	8833.91									0.46811
45.5	10071.9	100	0	0	0	0	0	0	201	9.24138
50.5	11309.5	98.2759	0	0.431034	0	1.2931	0	0	464	40.6661
54.5	12301.2									8.38548
55.5	12549									4.28305
56	12672.4	95.2663	0	1.18343	0	2.95858	0	0.591716	169
56.5	12795.4									0.204394
57.5	13043.4									1.9174
60.5	13789.1									1.99463
61	13913.7	80.203	0	0	0	19.797	0	0	197
61.5	14036.8									4.96235
65.5	15027.1									113.05
66	15150.9	99.705	0	0	0	0.294985	0	0	339
66.5	15275.5									4.36125
69.5	16096	100	0	0	0	0	0	0	243	244.631
73.5	17242.3	99.6721	0.327869	0	0	0.327869	0	0		855.14
77.5	17590.4	100	0	0	0	0	0	0	225	137.943
80.5	17674.7	99.6753	0.324675	0	0	0	0	0	308	196.917
84.5	17786.8									2.5916
85.5	17815.3									9.96441
86	17829.4	99.5565	0	0	0	0.443459	0	0	451
86.5	17843.2									4.83344
87.5	17871.1									40
90.5	17955.4	100	0	0	0	0	0	0	55	3.27186
95.5	18096	99.2395	0	0	0	0.760456	0	0	263	55.1363
101.5	18264.6	100	0	0	0	0	0	0	305	109.976
105.5	18344.8	97.929	0	0	0	2.07101	0	0	338	45.8699
110.5	18444.9	87.7133	0	1.70648	0	9.55631	0	0	293	94.0174
115.5	18545.2	73.8019	0	0.319489	0	24.9201	0	0.638978	313	88.971
120.5	18645.6	89.2617	0	0	0	10.7383	0	0	298	230.057
130.5	18845.8	98.9324	0	0	0	1.06762	0	0	281	17.6286
140.5	19046.3									1.30321
142.5	19086.4	100	0	0	0	0	0	0	57
150.5	19246.7	87.0722	0	0	0	12.9278	0	0	263	356.906
160.5	19447.2	87.5458	0	0	0	12.4542	0	0	273	96.2774
170.5	19647.8	71.1111	0	0	0	28.8889	0	0	315	196.656
180.5	19848.4	86.1702	0	0	0	12.766	0	0	282	363.819
190.5	20048.9	97.2973	0	0	0	2.02703	0	0	148	20.8255
202.5	20289.5									1.56556
203.5	20309.6	93.7086	0	0	0	6.29139	0	0	416	83.0583
204.5	20338.8									4.43963
210.5	20514	94.6309	0	0	0	5.36913	0.33557	0	298	53.4178
220.5	20805.7	99.6454	0	0	0	0.35461	0	0	282	25.898
230.5	21097.9	97.3783	0	0	0	2.62172	0	0	267	323.332
240.5	21389.2	99.6479	0	0	0	0	0.352113	0	284	588.127
250.5	21681.6	94.4444	0	0	0	5.55556	0	0	288	229.462
260.5	21973.1	97.6974	0	0	0	2.30263	0	0	304	124.239
261.5	22002.4	100	0	0	0	0	0	0	123	5.31088
270.5	22264.9	99.4413	0	0	0	0.558659	0	0	179	239.875
280.5	22556.7	100	0	0	0	0	0	0	157	20.4973
290.5	22848.8	95.5665	0	0	0	4.4335	0	0	203	70.677
291.5	22878	97.2222	0	0	0	2.77778	0	0	72	3.48331
302.5	23199.2									4.54277
303.5	23228.4	99.8684	0.131579	0	0	0	0	0	760	2.57836
304.5	23257.6									108.678
310.5	23377	100	0	0	0	0	0	0	187	247.064
319.5	23556.4									1.30409
320	23566.4	100	0	0	0	0	0	0	30
320.5	23576.2									0.569395
330.5	23775.5	100	0	0	0	0	0	0	142	77.4733
340.5	23974.7									108.317
341	23984.6	99.3631	0	0	0	0.636943	0	0	314
341.5	23994.6									106.215
350.5	24173.9	96.1905	0	0	0	3.80952	0	0	315	222.318
360.5	24372.8	99.0431	0	0	0	0.956938	0	0	209	129.332
370.5	24571.8	99.4505	0	0	0	0.549451	0	0	182	153.601
380.5	24770.9	94.7154	1.21951	0	0	4.06504	0	0	246	240.234
390.5	24970	99.375	0	0	0	0.625	0	0	320	739.599
395.5	25069.6	97.8723	0	0	0	2.12766	0	0	282
399.5	25149.5	97.06	0.382653	0	0	2.55102	0	0	784
400.5	25176	98.5019	0	0	0	1.49813	0	0	267	316.684
410.5	25441.1	100	0	0	0	0	0	0	170	316.377
420.5	25705.7	100	0	0	0	0	0	0	157	59.9542
430.5	25970.8	99.3289	0	0	0	0.671141	0	0	298	10.8561
440.5	26236.3	98.8304	0	0	0	1.16959	0	0	171	308.17
450.5	26501.7	100	0	0	0	0	0	0	260	606.846
459.5	26740.2									0.0544959
460.5	26767									0.0607533
461.5	26793.6	100	0	0	0	0	0	0	104	1.11272
463	26833.6									1.95593
470.5	27032.1	100	0	0	0	0	0	0	204	9.68661
480.5	27297	100	0	0	0	0	0	0	166	413.392
488.5	27509.1									1.15012
489.5	27535.4									0.106045
490.5	27561.9	100	0	0	0	0	0	0	47	0.121581
491.5	27588.5									0.66762
492.5	27615									0.699301
500.5	27826.7	100	0	0	0	0	0	0	265	111.397
510.5	28092.1	98.8679	0	1.13208	0	0	0	0	265	600.756
520.5	28357.1	100	0	0	0	0	0	0	299	26.6663
523	28423.4	100	0	0	0	0	0	0	34	1.01918
524.5	28463.2	100	0	0	0	0	0	0	43	2.43764
528.5	28569.2									4.27954
529.5	28595.7									0.0905797
530	28608.8	100	0	0	0	0	0	0	112
530.5	28622.3									0.0398406
540.5	28887.4	99.6689	0	0	0	0.331126	0	0	302	579.037
548.5	29099.2	98.61	1.16009	0	0	0.232019	0	0	431	557.969

## Sheet: 455G_bentic foram, Fig S2
Depth, mid point (cm)	Age (cal BP)	Pullenia osloensis	Ioanella tumidula	Melonis pompilioides	Buccella frigida group	Cassidulina reniforme	Pullenia subcarinata	Stainforthia loeblichi	Oridorsalis tenerus	Islandiella norcrossi	Cassidulina neoteretis	Pullenia bulloides	Miliolina	Islandiella helenae	Astrononion gallowayi gr.	Melonis barleeanus	Alabaminella weddelensis	Nonionellina labradorica	Nuttallides umbonifera	Cibicides lobatulus	Cibicidoides wuellerstorfi	Elphidium clavatum	Nonionella turgida group	Discorbinella spp.	Epistominella exigua	Pullenia simplex	Stainforthia concava	Bolivina spp. (low ox)		% agglutinated of benthics	Total calcareous benthic foraminiferal counts in sample
0.5	6.572	2.48756	0	0	0	0.497512	2.48756	0	1.49254	0.497512	0.497512	2.98507	0.497512	0	0.497512	2.98507	0	0.497512	0	2.98507	0	1.49254	7.46269	9.95025	1.99005	7.9602	8.45771	35.8209		37.1875	201		128.73
5.5	674.05	1.23839	0.309598	0	0.928793	0.619195	4.02477	0	0.309598	1.23839	0.309598	3.40557	0.309598	0	0.928793	1.54799	0.619195	0	0	4.02477	0	3.09598	2.47678	16.7183	5.26316	7.43034	4.33437	30.3406		3.58209	323
8.5	1074.33	1.05634	0	0	0.352113	0.704225	4.22535	0	1.05634	0	0	2.46479	0	0	1.76056	0.704225	0	0	0	0.704225	1.05634	3.87324	1.05634	13.3803	5.28169	2.8169	12.3239	37.6761		1.7301	284
10.5	1398.32	2.77778	0.308642	0.925926	0.925926	1.85185	6.79012	0	0.925926	0.308642	0.308642	3.39506	0.308642	0	1.85185	2.46914	0	0	0	2.77778	1.85185	1.23457	0	12.963	8.02469	7.71605	11.4198	15.4321		0.917431	324
15.5	2634.67	2.9316	0.325733	2.28013	1.9544	3.90879	6.18893	0	0.325733	0	0	0.977199	0.651466	0	2.60586	0.977199	0	0.325733	0	4.56026	1.62866	4.88599	7.16612	11.0749	6.18893	7.81759	8.46906	5.21173		1.91693	307
18.5	3378.78	1.7316	0	2.1645	0	4.7619	7.35931	0	4.329	0	0	4.329	0.4329	0	2.1645	0.4329	1.2987	0	0	1.2987	0.865801	6.92641	5.19481	13.8528	9.95671	6.92641	6.92641	3.0303		1.70213	231
20.5	3875.99	0.458716	0	1.37615	1.83486	6.42202	2.75229	0	3.21101	0	2.29358	4.58716	0	0	3.66972	0	0	0	0	3.66972	1.37615	24.7706	0	12.3853	5.04587	3.66972	0	1.37615		1.8018	218
25.5	5113.14	0.33557	0	0.671141	0	1.67785	4.02685	0	0.33557	0	1.67785	4.36242	0	0	3.02013	0	0.33557	0	0	3.02013	1.34228	55.3691	2.34899	8.05369	3.02013	0.33557	0.33557	1.00671		2.61438	298
30.5	6352.83	0	0	0.819672	0.819672	1.63934	3.68852	0	0.819672	0	1.63934	7.78689	0	0	1.63934	0.409836	0	0	0	1.63934	2.45902	44.6721	3.68852	12.2951	2.04918	2.86885	0.409836	0.409836		6.87023	244
35	7594.25	1.53846	0	0	0	0	4.61538	0	0	0	0	1.53846	0	0	1.53846	0	0	0	0	0	0	70.7692	1.53846	7.69231	3.07692	0	0	0		5.7971	65
40.5	8833.91	0	0	0	0	1.73913	0	0	0	0	0	2.6087	0	0	0	0.869565	0	0	0	0.869565	0	46.087	46.9565	0	0	0.869565	0	0		0.862069	115
45.5	10071.9	1.86047	0	0	0	2.7907	1.86047	0	0	0	0	1.39535	0	0	0	0	0	0	0	2.32558	0	77.2093	7.90698	0	0.465116	0	0	0.930233		0	215
50	11309.5	1.64835	0.549451	0	0	2.74725	2.74725	0	0	0	0	2.1978	0	0	2.1978	0	0	0	0	3.2967	0.549451	38.4615	32.967	0.549451	2.74725	0	1.64835	3.84615		3.7037	182
56	12795.4	0	0	0	0	0	0	0	0	0	0	4.41176	0	0	2.94118	0	0	0	0	0	0	83.8235	2.94118	1.47059	1.47059	0	1.47059	1.47059		6.84932	68
61	14036.8	0	0	0	0	1.7341	0.578035	0	0	0	0	1.15607	0	0	0.578035	0	0	0	0	2.31214	0	86.7052	4.62428	0.578035	0	0	0	0		0.574713	173
66	15275.5	1.14943	1.14943	1.14943	0	5.74713	10.3448	0	3.44828	0	2.29885	16.092	0	0	6.89655	1.14943	0	2.29885	0	3.44828	3.44828	18.3908	2.29885	4.5977	1.14943	4.5977	2.29885	2.29885		1.13636	87
69.5	16096	0	0	0	2.22222	17.7778	5.55556	0	4.44444	0	0	12.2222	0	0	7.77778	0	0	0	0	8.88889	10	7.77778	2.22222	5.55556	0	3.33333	0	0		2.17391	90
73	17242.3	7.01754	0	0	0	3.50877	0	0	29.8246	1.75439	5.26316	5.26316	0	0	1.75439	0	1.75439	0	0	1.75439	17.5439	10.5263	1.75439	0	0	0	0	3.50877		0	57
77.5	17618.4	4.7619	1.5873	1.5873	0	12.1693	3.7037	0	19.0476	0.529101	1.0582	7.40741	0	0	4.7619	1.0582	20.6349	0	0.529101	1.5873	2.6455	6.34921	0	1.0582	0	0.529101	1.0582	1.0582		0	189
81.5	17730.9	2.89017	0	1.7341	0	10.9827	7.51445	0	5.20231	1.7341	1.15607	7.51445	0	0	3.46821	2.31214	35.8382	0	2.31214	4.04624	0	5.20231	0	0.578035	0	2.31214	1.7341	0.578035		0	173
86	17843.2	0	0	0	0	14.2857	9.52381	0	4.7619	0	0	11.9048	0	2.38095	4.7619	2.38095	7.14286	0	0	7.14286	0	23.8095	0	0	0	0	0	0		2.32558	42
90.5	17983.4	5.40541	0	0	0	13.5135	5.40541	0	5.40541	0	8.10811	8.10811	0	0	8.10811	0	0	0	0	10.8108	2.7027	13.5135	2.7027	0	0	2.7027	0	0		0	37
96	18124.1	4.41176	2.94118	1.47059	0	4.41176	5.88235	0	2.94118	0	2.94118	5.88235	0	0	4.41176	2.94118	7.35294	0	0	2.94118	10.2941	19.1176	4.41176	4.41176	0	1.47059	0	5.88235		0	68
101	18264.6	0.913242	0.456621	1.82648	0	5.47945	18.2648	0	3.65297	1.82648	1.82648	3.19635	0	0	3.19635	5.02283	31.9635	0	7.76256	4.56621	0.456621	2.28311	0	0.456621	0	0.456621	0.456621	0.456621		0	219
105.5	18344.8	10.596	0	0	0	10.596	9.93377	0	0.662252	1.3245	0.662252	7.94702	0	0	3.31126	2.64901	39.7351	0	0	2.64901	0	1.98675	0	0.662252	0	0	0	0		0.657895	151
110.5	18444.9	2.80899	0	4.49438	0	11.7978	23.0337	0	0.561798	1.68539	2.24719	2.80899	1.1236	0	1.1236	0.561798	38.764	1.1236	1.1236	1.68539	0	1.68539	0	0	0	0	0	0		0	178
115.5	18545.2	6.66667	6.66667	3.33333	0	6.19048	12.381	0	2.38095	1.42857	3.33333	3.33333	0.47619	0	3.33333	2.85714	31.9048	0	0	1.42857	1.42857	1.42857	0	2.38095	0	0.952381	0.47619	0.47619		1.40845	210
120.5	18645.6	3.61011	2.16606	1.44404	0.361011	12.2744	10.8303	0	0.361011	0.722022	1.80505	2.52708	0.722022	0	4.33213	3.2491	40.4332	0.361011	0.722022	1.80505	0.722022	3.61011	0	0.722022	0	0	0.361011	0.361011		1.77305	277
131.5	18865.9	0.775194	0	1.55039	0	12.4031	29.4574	0	0	2.32558	0	6.97674	0	0	0.775194	3.10078	30.2326	1.55039	0.775194	0	0	3.10078	0	0	0	0	0	0		0	129
140.5	19046.3	1.14943	1.14943	0	0	0	49.4253	0	1.14943	3.44828	0	11.4943	0	0	2.29885	5.74713	12.6437	0	0	4.5977	0	2.29885	0	0	0	0	0	0		0	87
150.5	19246.7	3.41297	9.21502	2.04778	0	12.9693	14.3345	0	3.41297	0.341297	2.04778	3.07167	0	0	2.04778	2.04778	36.5188	0	0	1.70648	0	0	0	0	0	0	0	0		0	293
161	19457.3	1.85185	3.08642	4.93827	0	4.32099	20.3704	0.617284	7.40741	1.85185	2.46914	7.40741	3.7037	0	1.23457	10.4938	16.0494	0	0	1.23457	0	3.7037	0	0	0	1.23457	0.617284	0		0	162
171	19657.8	6.41026	2.5641	7.05128	0	12.8205	26.9231	0	3.20513	2.5641	1.28205	5.12821	3.84615	0	3.84615	0	14.7436	0	2.5641	0.641026	1.28205	1.28205	0	0	0	0	0	0		0	156
180.5	19848.4	1.14286	2.85714	0.571429	0	16	9.71429	0	17.1429	5.14286	5.14286	2.28571	4.57143	0	0	1.14286	20.5714	0	0.571429	3.42857	0.571429	1.71429	0	0.571429	0	0	0.571429	0		0	175
191	20058.9	5.26316	0	3.94737	0	4.60526	24.3421	0	4.60526	0.657895	0.657895	3.94737	0	0	2.63158	3.28947	23.0263	0	0	0	0	0	0	0	0	0	0	0.657895		0	152
210.5	20514	4.51613	0	8.3871	0	0.645161	31.6129	0	7.09677	0.645161	0	19.3548	1.29032	0	1.93548	0	12.2581	0	0	0.645161	0	0	0	0.645161	0	0	0	0		0	155
220.5	20805.7	3.30579	0.826446	14.876	0	4.13223	38.843	0	9.91736	0.826446	0	2.47934	0	0	4.95868	0	9.09091	0	0	0	0	0.826446	0	0.826446	0	0	0	0		0.819672	121
231	21112.3	5	5	22.8571	0	1.42857	25.7143	0	6.42857	0	1.42857	1.42857	0.714286	0	3.57143	0.714286	5.71429	0	0	0.714286	1.42857	0.714286	0	0	0	0	0	0		1.40845	140
240.5	21389.2	3.0303	2.27273	38.6364	0	5.30303	27.2727	0	7.57576	0	0.757576	0	0	0	2.27273	0	2.27273	0.757576	0	0	2.27273	0	0	0	0	0	2.27273	0		0	132
250.5	21681.6	2.32558	0	20.9302	0	5.81395	37.2093	0	6.97674	1.16279	0	1.16279	0	0	0	1.16279	6.97674	0	1.16279	2.32558	2.32558	0	0	0	0	0	2.32558	0		3.37079	86
260.5	21973.1	7.92079	0	9.90099	0	1.9802	44.5545	0	6.93069	0.990099	1.9802	0.990099	0	0	3.9604	0	9.90099	0	0	0	0	4.9505	0	0.990099	0	0	0	0		0.980392	101
271	22279.4	9.78261	1.08696	16.8478	0	9.23913	29.8913	0	9.23913	0	3.26087	3.80435	2.17391	0.543478	0.543478	4.34783	0.543478	0.543478	0.543478	0.543478	0.543478	1.08696	0	0	0	0.543478	1.08696	0		0	184
280.5	22556.7	8.10811	2.02703	9.45946	0.675676	4.72973	39.1892	0	8.10811	2.02703	0	4.05405	0.675676	1.35135	3.37838	1.35135	2.7027	0	0	2.02703	0	0.675676	0	0	0	0.675676	0.675676	0		0	148
290	22834.2	0	6.34921	25.3968	0	1.5873	20.6349	0	6.34921	0	4.7619	1.5873	3.1746	0	4.7619	7.93651	1.5873	0	0	4.7619	0	0	0	0	0	0	0	0		1.5625	63
303.5	23228.4	11.7647	0	64.7059	0	1.96078	0	0	1.96078	0	1.96078	0	3.92157	0	5.88235	1.96078	0	0	0	0	0	1.96078	0	0	0	0	0	0		0	51
311	23387	1.57068	0	19.3717	0.52356	8.90052	15.7068	0	28.7958	0.52356	3.14136	4.18848	0	0	2.09424	2.09424	4.18848	0	0	2.09424	0	0.52356	0	0.52356	0	1.57068	0	0		0	191
330.5	23775.5	2.83688	0	6.38298	0	62.4113	0	0	1.41844	0.70922	1.41844	2.12766	0	0.70922	2.83688	12.0567	0	0	0	2.12766	0	1.41844	0	0.70922	0	0	0	1.41844		0	141
341	23984.6	1.22699	0.613497	1.84049	1.22699	49.6933	2.45399	0.613497	4.29448	0.613497	4.29448	1.84049	0.613497	4.90798	6.13497	11.6564	1.84049	0	0	1.84049	0.613497	0.613497	0	0	0	0	0	0		0	163
351	24183.8	0.45045	0.45045	2.25225	1.8018	46.3964	2.7027	0	3.15315	1.35135	7.20721	3.15315	4.05405	0.900901	5.85586	1.35135	0.45045	1.8018	0	6.75676	0	3.6036	0	0.900901	0	0	0	1.35135		0	222
360.5	24372.8	0.526316	0	0.526316	1.05263	48.9474	1.57895	1.05263	1.05263	0	4.21053	4.73684	1.05263	3.68421	8.42105	4.21053	1.05263	0.526316	0	5.26316	0.526316	4.21053	0	1.05263	0	0	0	2.63158		0	190
370.5	24571.8	0.414938	0.414938	0	1.24481	26.1411	1.65975	0	0	0.414938	0.829876	48.1328	1.24481	0.829876	4.14938	7.88382	0	0	0.414938	0.414938	0	1.65975	0	0	0	0	0	0.414938		0	241
381	24780.9	1.6129	2.41935	0.806452	0	31.4516	13.7097	0	3.22581	0	24.1935	0	1.6129	0.806452	3.22581	0	0	1.6129	0	3.22581	0.806452	4.83871	0	1.6129	1.6129	0	0.806452	0		1.5873	124
390	24960.1	4.90196	3.92157	0	0	23.5294	27.451	0	9.80392	2.94118	3.92157	0	1.96078	1.96078	1.96078	0.980392	0.980392	0	0	5.88235	0.980392	2.94118	0	0	0.980392	0	0	0		0	102
397.5	25109.6	0	2.38095	3.57143	0	21.4286	29.7619	0	2.38095	0	0	1.19048	0	0	0	0	1.19048	0	0	4.7619	4.7619	10.7143	0	2.38095	0	0	1.19048	1.19048		0	84
411	25454.2	0.632911	6.96203	7.59494	0	11.3924	10.7595	1.26582	29.1139	1.89873	3.79747	1.26582	0	0	5.06329	3.16456	1.89873	0	0	2.53165	1.89873	0.632911	0	1.26582	0.632911	0	0	0		0	158
420.5	25705.7	1.20482	0.60241	18.0723	0	2.40964	43.3735	0	5.42169	0	0	5.42169	0	0	6.0241	0	4.81928	0	0	1.20482	0	1.20482	0	1.20482	1.20482	0	0	0		0	166
430.5	25970.8	0	0	20.3125	0	1.5625	48.4375	0	3.125	4.6875	0	6.25	0	0	3.125	0	6.25	0	0	0	0	1.5625	0	0	0	0	0	0		0	64
441	26249.5	5.50459	6.42202	0.917431	0	10.5505	30.7339	0.917431	10.5505	0	1.37615	1.83486	0.458716	0	1.83486	3.21101	2.75229	0	0	3.66972	2.29358	0.458716	0	0.458716	4.12844	0.917431	0.458716	0		0	218
451	26514.9	12.8834	3.68098	11.0429	0	13.4969	23.9264	0	14.7239	0	0.613497	3.68098	0	0	0	0	3.06748	0	0	2.45399	0.613497	0.613497	0	0.613497	0.613497	1.84049	0	0.613497		0	163
470.5	27032.1	3.68421	1.05263	11.0526	2.10526	6.84211	45.2632	0	10.5263	0	1.05263	2.10526	0	1.05263	2.10526	1.05263	0	0	0	3.68421	0	1.05263	0	1.05263	3.68421	0	0	0		0	190
481	27310.3	5.26316	1.50376	10.5263	0	14.2857	45.1128	1.50376	3.7594	0	0	1.50376	0	0	3.00752	0	0	0	0	3.00752	0	0	0	0	1.50376	0	0	0		0	133
501	27840.1	2.9661	2.9661	7.20339	0.847458	51.6949	11.8644	0	0.423729	0.423729	0.847458	1.27119	0	0	2.54237	1.27119	0.847458	0	0	2.11864	0.847458	2.9661	0	0.423729	0	0	0	2.54237		0	236
510.5	28092.1	3.57143	2.67857	1.78571	0.446429	43.75	12.0536	0	2.23214	0.446429	4.91071	0.892857	0.446429	0.446429	4.01786	0.446429	0.446429	0.446429	0	2.23214	0	0	0	0	4.46429	0	0	0		0	224
522	28396.9	3.84615	0	13.4615	0	19.2308	38.4615	0	3.84615	0	0	1.92308	0	0	1.92308	0	0	0	0	3.84615	1.92308	9.61538	0	0	0	0	0	0		0	52
541	28900.5	9.45946	9.45946	9.45946	1.35135	48.6486	5.40541	0	0	2.7027	0	0	0	0	2.7027	0	2.7027	1.35135	0	0	4.05405	0	0	0	0	0	0	0		0	74
548	29085.9	42.8571	16.0714	0.892857	0	11.6071	1.78571	0	1.78571	0	0	0	0	0	0	0.892857	0	0	0	0	5.35714	0.892857	0	0.892857	0	0	9.82143	0.892857		0	112

## Sheet: 455G_foram groups, Fig 4
Depth, mid point (cm)	Age (cal yrs BP)	Sea ice species (%)	Polar Water species (%)	Chilled Atlantic Water species (%)	Atlantic Water species (%)	Deep-water species (%)	High energy species (%)	Unstable conditons species (%)	Bentic calc. foram concentration / gram sediment
0.5	6.572	0	0.497512	0.497512	0.995025	16.9154	13.4328	1.49254	12.2412
5.5	674.05	0	0.619195	1.23839	0.619195	20.743	21.9814	3.09598	27.01
8.5	1074.33	0	0.704225	0	0	16.1972	16.1972	3.87324	13.1421
10.5	1398.32	0	1.85185	0.308642	0.617284	28.0864	17.9012	1.23457	16.0317
15.5	2634.67	0	3.90879	0	0.651466	24.43	18.5668	4.88599	24.2957
18.5	3378.78	0	4.7619	0	0.4329	36.3636	18.1818	6.92641	16.0528
20.5	3875.99	0	6.42202	0	2.29358	24.7706	20.1835	24.7706	22.6847
25.5	5113.14	0	1.67785	0	1.67785	14.094	14.7651	55.3691
30.5	6352.83	0	1.63934	0	1.63934	18.0328	16.8033	44.6721
34.5	7345.81								2.95894
35	7469.91	0	0	0	0	10.7692	9.23077	70.7692	0.879604
40.5	8833.91	0	1.73913	0	0	3.47826	0.869565	46.087	6.72908
45.5	10071.9	0	2.7907	0	0	4.18605	2.32558	77.2093	9.88506
49.5	11064.1								6.58747
50	11186.6	0	2.74725	0	0	8.24176	6.04396	38.4615	5.25855
54.5	12301.2								3.12891
55.5	12549								0.465549
56	12672.4	0	0	0	0	5.88235	4.41176	83.8235	1.17994
57.5	13043.4								0.306592
60.5	13789.1								1.61105
61	13913.7	0	1.7341	0	0	1.7341	3.46821	86.7052	4.48323
65.5	15027.1								3.15696
66	13913.7	0	5.74713	0	2.29885	39.0805	14.9425	18.3908	0.617522
69.5	16096	0	17.7778	0	0	25.5556	22.2222	7.77778	4.02685
71.5	16667.8								0.474957
72.5	16954.1								0.480769
73	17099.4	0	3.50877	1.75439	5.26316	38.5965	5.26316	10.5263	0.29
73.5	17242.3								2.18069
76.5	17562.3								4.56026
77.5	17590.4	0	12.1693	0.529101	1.0582	37.037	7.40741	6.34921	2.56131
78.5	17618.4								3.15389
80.5	17674.7								4.17703
81.5	17702.7	0	10.9827	1.7341	1.15607	26.5896	8.09249	5.20231	3.25991
82.5	17730.9								2.18396
84.5	17786.8								1.07239
85.5	17815.3								0.559227
86	17829.4	2.38095	14.2857	0	0	26.1905	11.9048	23.8095	1.14035
87.5	17871.1								0.391901
89.5	17927.3								0.341997
90.5	17955.4	0	13.5135	0	8.10811	21.6216	18.9189	13.5135	0.178465
91.5	17983.4								2.00415
94.5	18067.7								1.76557
95.5	18096								0.838574
96	18110.1	0	4.41176	0	2.94118	20.5882	11.7647	19.1176	0.610687
97.5	18152.5								0.862689
100.5	18236.5								3.6105
101	18250.5	0	5.47945	1.82648	1.82648	35.6164	8.21918	2.28311	7.69231
105.5	18344.8	0	10.596	1.3245	0.662252	19.2053	6.62252	1.98675	9.56301
110.5	18444.9	0	11.7978	1.68539	3.37079	33.1461	2.80899	1.68539	10.154
114.5	18525.2								4.01875
115.5	18545.2	0	6.19048	1.42857	3.80952	31.9048	7.14286	1.42857	2.10347
116.5	18565.2								6.53179
120.5	18645.6	0	12.2744	0.722022	2.52708	18.0505	6.85921	3.61011	14.2563
130.5	18845.8								3.51317
131.5	18865.9	0	12.4031	2.32558	0	38.7597	0.775194	3.10078	2.82413
132.5	18886								1.88679
139.5	19026.3								0.451128
140.5	19066.4	0	0	3.44828	0	64.3678	6.89655	2.29885	0.260643
141.5	19066.4								3.57675
150.5	19246.7	0	12.9693	0.341297	2.04778	32.7645	3.75427	0	17.6719
160.5	19447.2								4.9373
161	19457.3	0	4.32099	1.85185	6.17284	44.4444	2.46914	3.7037	7.5822
170.5	19647.8								7.99112
171	19657.8	0	12.8205	2.5641	5.12821	47.4359	4.48718	1.28205	0.938967
180.5	19848.4	0	16	5.14286	9.71429	34.2857	4	1.71429	10.0344
190.5	20048.9								4.50281
191	20058.9	0	4.60526	0.657895	0.657895	38.1579	2.63158	0	5.5308
202.5	20289.5								0.12931
203.5	20309.6	0	16	0	0	20	4	0	1.05516
209.5	20484.9								2.05784
210.5	20514	0	0.645161	0.645161	1.29032	68.3871	3.22581	0	3.00211
211.5	20542.9								2.33366
219.5	20776.5								1.84978
220.5	20805.7	0	4.13223	0.826446	0	71.9008	5.78512	0.826446	3.46939
221.5	20835.1								1.13186
230.5	21097.9								4.68245
231	21112.3	0	1.42857	0	2.14286	69.2857	4.28571	0.714286	2.4503
240.5	21389.2	0	5.30303	0	0.757576	75.7576	2.27273	0	6.07455
250.5	21681.6	0	5.81395	1.16279	0	67.4419	2.32558	0	1.91218
259.5	21943.8								1.41054
260.5	21973.1	0	1.9802	0.990099	1.9802	62.3762	4.9505	4.9505	2.67006
261.5	22002.4								0.906736
270.5	22264.9								4.94342
271	22279.4	0.543478	9.23913	0	5.43478	61.9565	1.08696	1.08696
278.5	22498.3								2.63158
279.5	22527.6								2.08153
280.5	22556.7	1.35135	4.72973	2.02703	0.675676	63.5135	5.40541	0.675676	0.731113
281.5	22586								1.19149
282.5	22615.4								0.639854
288.5	22790.3								1.92572
289.5	22819.4								1.2844
290	22834.2	0	1.5873	0	7.93651	60.3175	11.1111	0	0.0483793
291.5	22878								0.502901
302.5	23199.2								0.06
303.5	23228.4	0	1.96078	0	5.88235	66.6667	5.88235	1.96078	0.15
304.5	23257.6								2.33
310.5	23377								5.40223
311	23387	0	8.90052	0.52356	3.14136	69.6335	4.71204	0.52356	6.08482
319.5	23556.4								0.296384
320	23566.4	0	0	0	0	57.1429	14.2857	0	0.142349
330.5	23775.5	0.70922	62.4113	0.70922	1.41844	9.92908	5.67376	1.41844	6.83802
340.5	23974.7								4.28287
341	23984.6	4.90798	49.6933	0.613497	4.90798	11.0429	7.97546	0.613497	4.30168
350.5	24173.9								5.77164
351	24183.8	0.900901	46.3964	1.35135	11.2613	11.7117	13.5135	3.6036	4.52017
360.5	24372.8	3.68421	48.9474	0	5.26316	7.89474	14.7368	4.21053	7.83828
370.5	24571.8	0.829876	26.1411	0.414938	2.07469	50.6224	4.56432	1.65975	9.03976
380.5	24770.9								3.45052
381	24780.9	0.806452	31.4516	0	25.8065	21.7742	8.06452	4.83871	3.27642
389.5	24950.2								2.41603
390	24960.1	1.96078	23.5294	2.94118	5.88235	42.1569	7.84314	2.94118	3.13303
394.5	25049.8								0.111359
395.5	25069.6								0.406339
396.5	25089.5								0.154004
397.5	25109.6	0	21.4286	0	0	39.2857	7.14286	10.7143	0.248016
398.5	25129.4								0.896152
399.5	25149.5								1.59343
410.5	25441.1								2.31596
411	25454.2	0	11.3924	1.89873	3.79747	56.3291	8.86076	0.632911	3.78198
419.5	25679								2.05002
420.5	25705.7	0	2.40964	0	0	74.0964	8.43373	1.20482	2.57977
421.5	25731.9								1.54261
429.5	25944.3								1.01054
430.5	25970.8	0	1.5625	4.6875	0	78.125	3.125	1.5625	1.12933
431.5	25997.5								0.372995
440.5	26236.3								3.84461
441	26249.5	0	10.5505	0	1.83486	55.5046	5.9633	0.458716	4.61771
450.5	26501.7								5.08299
451	26514.9	0	13.4969	0	0.613497	59.5092	3.06748	0.613497	2.52525
459.5	26740.2								0.0544959
460.5	26767								0.121507
461.5	26793.6								0.148552
463	26833.6
469.5	27005.6								2.10526
470.5	27032.1	1.05263	6.84211	0	1.05263	73.6842	6.84211	1.05263	4.41595
471.5	27058.6								2.8781
480.5	27297								2.32429
481	27310.3	0	14.2857	0	0	63.9098	6.01504	0	4.09173
488.5	27509.1								0.181598
489.5	27535.4								0
490.5	27561.9								0.0607903
491.5	27588.5								0.0699301
492.5	27615								0.0476872
500.5	27826.7								4.67071
501	27840.1	0	51.6949	0.423729	0.847458	23.7288	5.08475	2.9661	5.9623
510.5	28092.1	0.446429	43.75	0.446429	5.35714	24.1071	6.25	0	11.2846
519.5	28330.8								1.30933
520.5	28357.1								0.654022
522	28396.9	0	19.2308	0	0	57.6923	5.76923	9.61538	0.113379
524.5	28463.2								0.059952
528.5	28569.2								0.0392619
529.5	28595.7								0
530	28608.8								0
531.5	28648.7								0
540.5	28887.4								1.53387
541	28900.5	0	48.6486	2.7027	0	24.3243	2.7027	0
547.5	29072.6								0.916808
548	29085.9	0	11.6071	0	0	20.5357	0.892857	0.892857
548.5	29099.2								2.44534

## Sheet: 455G all calc. benthic foram
Calcareous benthic foraminifera: % calculated based on calcareous assemblage	Depth, mid point (cm)	Sample interval (cm)	Age (cal BP)		Alabaminella weddellensis	Astacolus crepidulus	Astrononion echolsi	Astrononion gallowayi	Astrononion stelligerum	Bolivina arctica, Bolivina pseudoplicata, Bolivina pulcella primitiva	Bolivinellina pseudopunctata	Buccella frigida	Buccella hannai arctica	Bulimina marginata	Bulimina inflata	Cassidella complanata	Cassidulina laevigata	Cassidulina neoteretis	Cassidulina reniforme	Chilostomella oolina	Cibicides lobatulus	Cibicides fletcheri	Cibicides sp.	Cibicidoides bradyi	Cibicidoides pseudoungerianus	Cibicidoides robertsonianus	Cibicidoides wuellerstorfi	Dentalina frobisherensis	Dentalina ittaI	Dentalina trondheimensis	Dentalina sp.	Discorbinella araucana	Discorbinella bertheloti	Discorbinella sp.	Elphidium albiumbilicatum	Elphidium bartletti	Elphidium clavatum	Elphidium hallandense	Elphidiella groenlandica	Epistominella arctica	Epistominella exigua	Epistominella takayanagii	Epistominella vitrea	Fissurina danica	Fissurina aff. danica	Fissurina furcillifera	Fissurina laevigata	Fissurina aff. lucida	Fissurina marginata
	0.5	0-1	6.572		0	0	0	0.497512	0	29.8507	4.97512	0	0	0	0	0	0	0.497512	0.497512	0	2.98507	0	0	0	0	0	0	0	0	0	0	9.95025	0	0	0	0	1.49254	0	0	0	1.99005	0	0.497512	0.497512	0.497512	0.497512	0	0	0
	5.5	5-6	674.05		0.619195	0	0	0.928793	0	28.7926	0	0.928793	0	0	0	0.309598	0	0.309598	0.619195	0	4.02477	0	0	0	0	0	0	0	0.309598	0	0	15.1703	1.54799	0	0	0	3.09598	0	0	0	5.26316	0	0	0.928793	0	0	1.23839	0	0
	8.5	8-9	1074.33		0	0	0	0.352113	1.40845	36.9718	0	0.352113	0	0	0	0	0	0	0.704225	0	0.704225	0	0	0	0	0	1.05634	0	0	0	0	13.0282	0.352113	0	0	0	3.87324	0	0	0	5.28169	0	0.352113	0	0.352113	0	1.05634	0	0
	10.5	10-11	1398.32		0	0	0	0.925926	0.925926	14.5062	0.308642	0.308642	0.617284	0	0	0	0	0.308642	1.85185	0.308642	2.46914	0.308642	0	0	1.23457	0	1.85185	0	0	0	0	12.037	0.925926	0	0.308642	0	1.23457	0	0	0	8.02469	0	0	0	3.08642	0.925926	1.23457	0	0
	15.5	15-16	2634.67		0	0	0	2.60586	0	4.56026	0	1.30293	0.651466	0	0	0.325733	0	0	3.90879	0	4.56026	0	0	0	0	0	1.62866	0	0	0	0	9.12052	1.9544	0	0.651466	0	4.88599	0	0	1.9544	6.18893	0	0	2.60586	0	0	2.9316	0	0.325733
	18.5	18-19	3378.78		1.2987	0	0	2.1645	0	3.0303	0	0	0	0	0	0	0	0	4.7619	0	0.865801	0.4329	0	0	0	0	0.865801	0	0	0	0	13.8528	0	0	1.2987	0	6.92641	0	0	0	9.95671	0	0	0.865801	0	0	2.1645	0	0
	20.5	20-21	3875.99		0	0	0	3.66972	0	0.458716	0.458716	0	1.83486	0	0	0	0	2.29358	6.42202	0	3.66972	0	0	0.917431	0	0	1.37615	0	0	0	0	11.0092	1.37615	0	0.458716	0	24.7706	0	0	0	5.04587	0.917431	0	0	0.917431	0	1.83486	0	0
	25.5	25-26	5113.14		0.33557	0	0	3.02013	0	0.33557	0.671141	0	0	0	0	0	0	1.67785	1.67785	0	3.02013	0	0	0	0	0	1.34228	0	0	0	0	8.05369	0	0	0	0	55.3691	0	0	0	3.02013	0	0	0	0.33557	0	0.33557	0	0
	30.5	30-31	6352.83		0	0	0	1.63934	0	0	0	0	0.819672	0	0	0.409836	0.819672	1.63934	1.63934	0.819672	1.63934	0	0	0	0	0	2.45902	0	0	0	0	9.42623	2.86885	0	0	0	44.6721	0	0	0	2.04918	0	0	0	0	0	0.819672	0	0
	35	34-36	7469.91		0	0	0	1.53846	0	0	0	0	0	0	0	0	0	0	0	1.53846	0	0	0	0	0	0	0	0	0	0	0	7.69231	0	0	0	0	70.7692	0	0	1.53846	3.07692	0	0	0	0	0	1.53846	0	0
	40.5	40-41	8833.91		0	0	0	0	0	0	0	0	0	0	0	0	0	0	1.73913	0	0.869565	0	0	0	0	0	0	0	0	0	0	0	0	0	0	0	46.087	0	0	0	0	0	0	0	0	0	0	0	0
	45.5	45-46	10071.9		0	0	0.465116	0	0	0.465116	0	0	0	0	0	0	0	0	2.7907	0	2.32558	0	0	0	0	0	0	0	0	0	0	0	0	0	0.465116	0	77.2093	0	0	0	0.465116	0	0	0	0	0	0	0	0
	50	49-51	11186.6		0	0	0	2.1978	0	2.74725	0	0	0	0	0.549451	0	0	0	2.74725	0	2.74725	0.549451	0	0	0	0	0.549451	0	0	0	0	0.549451	0	0	0	0	38.4615	0	0	0.549451	2.74725	0	0	0	0	0	1.0989	0	0
	56	54-58	12672.4		0	0	0	2.94118	0	1.47059	0	0	0	0	0	0	0	0	0	0	0	0	0	0	0	0	0	0	0	0	0	1.47059	0	0	0	0	83.8235	0	0	0	1.47059	0	0	0	0	0	0	0	0
	61	60-62	13913.7		0	0	0	0.578035	0	0	0	0	0	0	0	0	0	0	1.7341	0	2.31214	0	0	0	0	0	0	0	0	0	0	0.578035	0	0	0	0	86.7052	0	0	0	0	0	0	0	0.578035	0	0	0	0
	66	65-67	13913.7		0	0	0	6.89655	0	0	0	0	0	0	1.14943	0	0	2.29885	5.74713	0	3.44828	0	0	0	0	0	3.44828	0	0	0	0	4.5977	0	0	0	0	18.3908	0	0	0	1.14943	0	0	0	0	0	0	0	0
	69.5	69-70	16096		0	0	0	7.77778	0	0	0	0	2.22222	0	0	0	0	0	17.7778	0	8.88889	0	0	0	0	1.11111	10	0	0	0	0	5.55556	0	0	1.11111	0	7.77778	0	0	0	0	0	0	0	0	0	0	0	0
	73	71-75	17099.4		1.75439	0	1.75439	0	1.75439	0	0	0	0	0	3.50877	0	0	5.26316	3.50877	0	1.75439	0	0	0	0	0	17.5439	0	0	0	0	0	0	0	0	0	10.5263	0	0	0	0	0	0	0	0	0	0	0	0
	77.5	76-79	17590.4		20.6349	0	2.6455	3.7037	1.0582	0	0	0	0	0	1.0582	0	0	1.0582	12.1693	0	1.0582	0	0.529101	1.0582	0	0	2.6455	0	0	0	0	0	1.0582	0	0	0	6.34921	0	0	0	0	0	0	0	0	0	0	0	0
	81.5	80-83	17702.7		35.8382	0	0	3.46821	0	0	0	0	0	0	0.578035	0	0	1.15607	10.9827	0	3.46821	0.578035	0	0	0	0	0	0	0	0	0	0.578035	0	0	0	0	5.20231	0	0	0	0	0	0	0	0	0	0	0	0
	86	84-88	17829.4		7.14286	0	0	4.7619	0	0	0	0	0	0	0	0	0	0	14.2857	0	7.14286	0	0	0	0	0	0	0	0	0	0	0	0	0	0	0	23.8095	0	0	0	0	0	0	0	0	0	0	0	0
	90.5	89-92	17955.4		0	0	0	8.10811	0	0	0	0	0	0	0	0	0	8.10811	13.5135	0	2.7027	0	8.10811	0	0	0	2.7027	0	0	0	0	0	0	0	0	0	13.5135	0	0	0	0	0	0	0	0	0	0	0	0
	96	94-98	18110.1		7.35294	0	0	4.41176	0	0	0	0	0	0	4.41176	0	0	2.94118	4.41176	0	2.94118	0	0	0	0	0	10.2941	0	0	0	0	2.94118	1.47059	0	0	0	19.1176	0	0	0	0	0	0	0	0	0	0	0	0
	101	100-102	18250.5		31.9635	0.456621	0	3.19635	0	0	0	0	0	0.456621	0	0	0	1.82648	5.47945	0	4.56621	0	0	0	0	0	0.456621	0	0	0	0	0.456621	0	0	0	0	2.28311	0	0	0	0	0	1.36986	0	0	0	0	0	0
	105.5	105-106	18344.8		39.7351	0	0.662252	3.31126	0	0	0	0	0	0	0	0	0	0.662252	10.596	0	2.64901	0	0	0	0	0	0	0	0	0	0	0.662252	0	0	0	0	1.98675	0	0	1.3245	0	0.662252	0	0	0	0	0	0	0
	110.5	110-111	18444.9		38.764	0	1.1236	0.561798	0.561798	0	0	0	0	0	0	0	0	2.24719	11.7978	0	0	0	1.68539	0	0	0	0	0	0	0	0	0	0	0	0	0	1.68539	0	0	0	0	0	0	0	0	0	0	0	0
	115.5	114-117	18545.2		31.9048	0	2.38095	3.33333	0	0	0	0	0	0.47619	0	0	0	3.33333	6.19048	0	1.42857	0	0	0	0	0	1.42857	0	0	0	0	1.90476	0.47619	0	0	0	1.42857	0	0	0	0	0	0.47619	0	0	0	0	0	0
	120.5	120-121	18645.6		40.4332	0	0	3.97112	0.361011	0	0	0	0.361011	0.361011	0	0	0.722022	1.80505	12.2744	0	1.80505	0	0	0	0	0	0.722022	0	0	0	0	0.722022	0	0	0	0	3.61011	0	0	0	0	0	0.722022	0	0	0	2.16606	0	0
	131.5	130-133	18865.9		30.2326	0	0	0.775194	0	0	0	0	0	0	0	0	0	0	12.4031	0	0	0	0	0	0	0	0	0	0	0	0	0	0	0	0	0	3.10078	0	0	0	0	0	0	0	0	0	0	0	0
	140.5	139-142	19066.4		12.6437	0	1.14943	2.29885	0	0	0	0	0	0	0	0	0	0	0	0	0	0	4.5977	0	0	0	0	0	0	0	0	0	0	0	0	0	2.29885	0	0	0	0	0	0	0	0	0	0	0	0
	150.5	150-151	19246.7		36.5188	0.341297	0.682594	2.04778	0	0	0	0	0	0	0	0	0	2.04778	12.9693	0	0	0.341297	1.36519	0	0	0	0	0	0	0	0	0	0	0	0	0	0	0.341297	0	0	0	0	0	0	0	0	0	0	0
	161	160-162	19457.3		16.0494	0	0	1.23457	0	0	0	0	0	0	0	0	0	2.46914	4.32099	0	0	0	1.23457	0	0	0	0	0	0	0	0	0	0	0	0	0	3.7037	0	0	0	0	0	0	0	0	0	0	0	0
	171	170-172	19657.8		14.7436	0	0	3.20513	0.641026	0	0	0	0	0	0	0	0	1.28205	12.8205	0	0	0	0.641026	0	0	0	1.28205	0	0	0	0	0	0	0	0	0	1.28205	0	0	0	0	0	0	0	0	0	0	0	0
	180.5	180-181	19848.4		20.5714	0	1.14286	0	0	0	0	0	0	0	0	0	0	5.14286	16	0	3.42857	0	0	0	0.571429	0	0.571429	0	0	0	0	0.571429	0	0	0	0.571429	1.71429	0	0	0	0	0	0	0	0	0	0	0.571429	0
	191	190-192	20058.9		23.0263	0	1.31579	2.63158	0	0	0	0	0	0	0	0	0	0.657895	4.60526	0	0	0	0	0	0	0	0	0	0	0	0	0	0	0	0	0	0	0	0	0	0	0	16.4474	0	0	0	3.28947	0	0
	210.5	209-212	20514		12.2581	0	1.93548	1.93548	0	0	0	0	0	0	0	0	0	0	0.645161	0	0	0.645161	0	0	0	0	0	0	0	0	0	0.645161	0	0	0	0	0	0	0	0	0	0	0	0	0	0	3.22581	0	0
	220.5	219-222	20805.7		9.09091	0	4.95868	4.95868	0	0	0	0	0	0	0	0	0	0	4.13223	0	0	0	0	0	0	0	0	0	0	0	0	0.826446	0	0	0	0	0.826446	0	0	0	0	0	0	0	0	0	2.47934	0	0
	231	230-232	21112.3		5.71429	0	7.85714	2.14286	1.42857	0	0	0	0	0	0	0	0	1.42857	1.42857	0	0	0.714286	0	0	0	0	1.42857	0	0	0	0	0	0	0	0	0	0.714286	0	0	0	0	0	0	0	0	0	0.714286	0	0
	240.5	240-241	21389.2		2.27273	0	0	2.27273	0	0	0	0	0	0	0	0	0	0.757576	5.30303	0	0	0	0	0	0	0	2.27273	0	0	0	0	0	0	0	0	0	0	0	0	0	0	0	0	0	0	0	0.757576	0	0
	250.5	249-252	21681.6		6.97674	0	0	0	0	0	0	0	0	0	0	0	0	0	5.81395	0	2.32558	0	0	0	0	0	2.32558	0	0	0	0	0	0	0	0	0	0	0	0	0	0	0	0	0	0	0	0	0	0
	260.5	259-262	21973.1		9.90099	0	0	3.9604	0	0	0	0	0	0	0	0	0	1.9802	1.9802	0	0	0	0	0	0	0	0	0	0	0	0	0.990099	0	0	0	0	4.9505	0	0	0	0	0	0	0	0	0	0	0	0
	271	270-272	22279.4		0.543478	0	0	0.543478	0	0	0	0	0	0	0	0	0	3.26087	9.23913	0	0	0.543478	0	0	0	0	0.543478	0	0	0	0	0	0	0	0	0	1.08696	0	0	0.543478	0	0	0	0	0	0	0	0	0
	280.5	278-283	22556.7		2.7027	0	0	3.37838	0	0	0	0.675676	0	0	0	0	0	0	4.72973	0	0.675676	1.35135	0	0.675676	0	0	0	0	0	0	0	0	0	0	0	0	0.675676	0	0	1.35135	0	1.35135	0	0	0	0	0.675676	0	0
	290	288-292	22834.2		1.5873	0	0	4.7619	0	0	0	0	0	0	0	0	0	4.7619	1.5873	0	4.7619	0	0	0	0	0	0	0	0	0	0	0	0	0	0	0	0	0	0	0	0	0	0	0	0	0	0	0	0
	303.5	302-305	23228.4		0	3.92157	0	5.88235	0	0	0	0	0	0	0	0	0	1.96078	1.96078	0	0	0	0	0	0	0	0	0	0	0	0	0	0	0	0	0	1.96078	0	0	0	0	0	0	0	0	0	0	0	0
	311	310-312	23387		4.18848	0	0	2.09424	0	0	0	0.52356	0	0	0	0	0	3.14136	8.90052	0	1.04712	1.04712	0	0	0	0	0	0	0	0	0	0.52356	0	0	0	0	0.52356	0	0	0	0	0	0	0	0	0	1.04712	0	0
	330.5	330-331	23775.5		0	0	0	2.12766	0.70922	0	1.41844	0	0	0	0	0	0	1.41844	62.4113	0	0	2.12766	0	0	0	0	0	0	0	0	0	0.70922	0	0	0.70922	0	1.41844	0	0	0	0	0	0	0	0	0	0	0	0
	341	340-342	23984.6		1.84049	0	0	6.13497	0	0	0	0	1.22699	0	0	0	0	4.29448	49.6933	0	0.613497	1.22699	0	0	0	0	0.613497	0	0	0	0	0	0	0	0.613497	0	0.613497	0	0	0	0	0	0	0	0	0	0.613497	0	0
	351	350-352	24183.8		0.45045	0	0	4.05405	1.8018	0	1.35135	0.900901	0.900901	0	0	0	0	7.20721	46.3964	0	2.25225	4.5045	0	0	0	0	0	0	0.45045	0	0	0.900901	0	0	0.45045	0	3.6036	0	0	0	0	0	0	0	0	0	0.45045	0	0
	360.5	360-361	24372.8		1.05263	0	0	7.89474	0.526316	0	2.10526	0.526316	0.526316	0.526316	0	0	0	4.21053	48.9474	0	4.21053	1.05263	0	0	0	0	0.526316	0	0	0	0	0.526316	0	0.526316	0.526316	0	4.21053	0	0	2.10526	0	0	0	0	0	0	0.526316	0	0
	370.5	370-371	24571.8		0	0	0	3.73444	0.414938	0	0	0.829876	0.414938	0	0	0	0	0.829876	26.1411	0	0	0.414938	0	0	0	0	0	0	0	0	0	0	0	0	0	0	1.65975	0	0	2.07469	0	0	0	0	0	0	0	0	0
	381	380-382	24780.9		0	0	0	1.6129	1.6129	0	0	0	0	0	0	0	0	24.1935	31.4516	0	3.22581	0	0	0	0	0	0.806452	0	0	0	0	1.6129	0	0	0.806452	0	4.83871	0	0	0	1.6129	0	0	0	0	0	0.806452	0	0
	390	389-391	24960.1		0.980392	0	0	1.96078	0	0	0	0	0	0	0	0	0	3.92157	23.5294	0	0	5.88235	0	0	0	0	0.980392	0	0	0	0	0	0	0	0	0	2.94118	0	0	0	0.980392	0	0.980392	0	0	0	0	0	0
	397.5	394-401	25109.6		1.19048	0	0	0	0	0	0	0	0	0	0	0	0	0	21.4286	0	2.38095	2.38095	0	0	0	0	4.7619	1.19048	0	0	0	1.19048	1.19048	0	0	0	10.7143	2.38095	1.19048	0	0	0	0	0	0	0	2.38095	0	0
	411	410-412	25454.2		1.89873	0	0	5.06329	0	0	0	0	0	0	0	0	0	3.79747	11.3924	0	1.26582	1.26582	0	0	0	0	1.89873	0	0	0	0	1.26582	0	0	0	0	0.632911	0	0	1.26582	0.632911	0.632911	0.632911	0	0	0	0.632911	0	0
	420.5	419-422	25705.7		4.81928	0	0	4.81928	1.20482	0	0	0	0	0	0	0	0	0	2.40964	0	0.60241	0.60241	0	0	0	0	0	0	0	0	0	1.20482	0	0	0	0	1.20482	0	0	0	1.20482	0.60241	1.20482	0	0	0	0	0	0
	430.5	429-432	25970.8		6.25	0	0	3.125	0	0	0	0	0	0	0	0	0	0	1.5625	0	0	0	0	0	0	0	0	0	0	0	0	0	0	0	0	0	1.5625	0	0	0	0	0	0	0	0	0	0	0	0
	441	440-442	26249.5		2.75229	0	0	1.83486	0	0	0	0	0	0	0	0	0	1.37615	10.5505	0	2.75229	0.917431	0	0.917431	0	0	2.29358	0	0	0	0	0	0	0.458716	0	0	0.458716	0	0	0.458716	4.12844	0	0.458716	0	0	0	0	0	0
	451	450-452	26514.9		3.06748	0	0	0	0	0	0	0	0	0	0	0	0	0.613497	13.4969	0	2.45399	0	0	0	1.84049	0	0.613497	0	0	0	0.613497	0.613497	0	0	0	0	0.613497	0	0	0	0.613497	0.613497	0	0	0	0	0	0	0
	470.5	469-472	27032.1		0	0	0	2.10526	0	0	0	0	2.10526	0	0	0	0	1.05263	6.84211	0	0.526316	2.63158	0.526316	0	0	0	0	0	0	0	0	1.05263	0	0	0	0	1.05263	0	0	0.526316	3.68421	0	0.526316	0	0	0	0	0	0
	481	480-482	27310.3		0	0	0	3.00752	0	0	0	0	0	0	0	0	0	0	14.2857	0	1.50376	1.50376	0	0	0	0	0	0	0	0	0	0	0	0	0	0	0	0	0	0	1.50376	0	3.00752	0	0	0	1.50376	0	0
	501	500-502	27840.1		0.847458	0	0	2.54237	0	0	1.27119	0	0.847458	0	0	0	0	0.847458	51.6949	0	1.69492	0.423729	0	0	0	0	0.847458	0	0	0.423729	0	0	0.423729	0	0.847458	0	2.9661	0	0	0	0	0	2.11864	0	0	0	0.847458	0	0.423729
	510.5	510-511	28092.1		0.446429	0	0	4.01786	0	0	0	0.446429	0	0	0	0	0	4.91071	43.75	0	0.892857	1.33929	0	0	0	0	0	0	0	0	0	0	0	0	0.446429	0.446429	0	0	0	0	4.46429	0	7.58929	0	0	0	0.446429	0	0
	522	519-525	28396.9		0	0	0	0	1.92308	0	0	0	0	0	0	0	0	0	19.2308	0	3.84615	0	0	0	0	0	1.92308	0	0	0	0	0	0	0	0	0	9.61538	0	0	0	0	1.92308	0	0	0	0	0	0	0
	541	540-542	28900.5		2.7027	0	0	2.7027	0	0	0	0	1.35135	0	0	0	0	0	48.6486	0	0	0	0	0	0	0	4.05405	0	0	0	0	0	0	0	0	0	0	0	0	0	0	0	1.35135	0	0	0	0	0	0
	548	547-549	29085.9		0	0	0	0	0	0	0	0	0	0	0	0	0	0	11.6071	0	0	0	0	0	2.67857	0	5.35714	0	0	0	0	0	0	0	0	0	0.892857	0	0	0	0	0	0.892857	0	0	0	0	0	0
[truncated: 96 more columns]

## Sheet: 455G all agglut. benthic foram
Agglutinated benthic foraminifera: % calculated based on agglutinated assemblage	Depth, mid point (cm)	Sample interval (cm)	Age (cal BP)		Ammobaculites cf. agglutinans	Ammoglobigerina globigeriniformis	Karreriella braydyi	Portatrochammina bipolaris	Deuiterammina deuterammina grisea	Trochammina spp.	Eggerella bradyi	Haplophragmoides wieseri	Hormosina sp.	Jaculella acuta	Lagennamina difflugiformis	Psammosphaera sp.	Recurvoides sp.	Recurvoides turbinatus	Reophax fusiformis	Reophax sp.	Rhabdammina abyssorum	Rhabdammina sp. A	Rhabdammina sp. B	Rhabdammina sp. C	Rhabdammina spp.	Recurvoides turbinatus	Saccamina difflugiformis	Saccamina sp.	Siphotextularia sp.	Sigmoilopsis schlumbergeri	Tritaxis challengeri	Valvulina conica	Interterminate agglutinated foraminifera	% Agglutinated foraminifera of total benthic foraminiferal fauna
	0.5	0-1	6.572		1.5625	5	0	0	2.1875	0	0.3125	0.3125	0	0.3125	1.875	0.3125	0.3125	0	3.125	0	12.5	6.875	1.25	0.3125	0	0	0	0	0	0	0.625	0	0.3125	37.1875
	5.5	5-6	674.05		0	1.19403	0	0	0	1.19403	0.298507	0	0	0	0	0	0	0	0	0	0	0	0	0	0.298507	0.298507	0.298507	0	0	0	0	0	0	3.58209
	8.5	8-9	1074.33		0	0	0	0	0	0	0	0	0	0	0	0	0	0	0	0	0	0	0	0	0	0	0	0	0	0	0	0	1.7301	1.7301
	10.5	10-11	1398.32		0	0	0	0	0	0	0	0	0	0	0	0	0	0	0	0	0	0	0	0	0	0	0	0	0	0.611621	0	0	0.30581	0.917431
	15.5	15-16	2634.67		0	0.319489	0	0	0	0	0.319489	0	0	0	0	0	0	0	0.958466	0	0	0	0	0	0	0	0	0	0	0	0	0	0.319489	1.91693
	18.5	18-19	3378.78		0	0	0.425532	0	0	0	0.851064	0	0	0	0	0	0	0	0	0	0	0	0	0	0	0	0	0	0	0.425532	0	0	0	1.70213
	20.5	20-21	3875.99		0	0	0	0	0	0	1.8018	0	0	0	0	0	0	0	0	0	0	0	0	0	0	0	0	0	0	0	0	0	0	1.8018
	25.5	25-26	5113.14		0	0	0	0	0	0	2.28758	0	0	0	0	0	0	0	0	0	0	0	0	0	0	0	0	0	0	0	0	0	0.326797	2.61438
	30.5	30-31	6352.83		0	0	6.87023	0	0	0	0	0	0	0	0	0	0	0	0	0	0	0	0	0	0	0	0	0	0	0	0	0	0	6.87023
	35	34-36	7469.91		0	0	0	0	0	0	4.34783	0	0	0	0	0	0	0	0	0	0	0	0	0	0	0	0	1.44928	0	0	0	0	0	5.7971
	40.5	40-41	8833.91		0	0	0	0	0	0	0	0	0	0	0	0	0	0.862069	0	0	0	0	0	0	0	0	0	0	0	0	0	0	0	0.862069
	45.5	45-46	10071.9		0	0	0	0	0	0	0	0	0	0	0	0	0	0	0	0	0	0	0	0	0	0	0	0	0	0	0	0	0	0
	50	49-51	11186.6		0	0	0	0	0	0	0	0	0	0	0	0	0.529101	0	0	0.529101	0	1.0582	0	0	0	0.529101	0	0.529101	0	0	0	0	0.529101	3.7037
	56	54-58	12672.4		0	0	0	1.36986	0	0	0	0	0	0	0	0	0	0	1.36986	1.36986	0	0	0	0	0	0	0	0	0	0	0	0	2.73973	6.84932
	61	60-62	13913.7		0	0	0	0	0	0	0	0	0	0	0	0	0	0	0	0	0	0	0	0	0	0	0	0	0	0	0	0.574713	0	0.574713
	66	65-67	13913.7		0	0	0	0	0	0	1.13636	0	0	0	0	0	0	0	0	0	0	0	0	0	0	0	0	0	0	0	0	0	0	1.13636
	69.5	69-70	16096		0	0	0	0	0	0	1.08696	0	0	0	0	0	0	0	0	0	0	0	0	0	0	0	0	0	0	0	0	0	1.08696	2.17391
	73	71-75	17099.4		0	0	0	0	0	0	0	0	0	0	0	0	0	0	0	0	0	0	0	0	0	0	0	0	0	0	0	0	0	0
	77.5	76-79	17590.4		0	0	0	0	0	0	0	0	0	0	0	0	0	0	0	0	0	0	0	0	0	0	0	0	0	0	0	0	0	0
	81.5	80-83	17702.7		0	0	0	0	0	0	0	0	0	0	0	0	0	0	0	0	0	0	0	0	0	0	0	0	0	0	0	0	0	0
	86	84-88	17829.4		0	0	0	0	0	0	2.32558	0	0	0	0	0	0	0	0	0	0	0	0	0	0	0	0	0	0	0	0	0	0	2.32558
	90.5	89-92	17955.4		0	0	0	0	0	0	0	0	0	0	0	0	0	0	0	0	0	0	0	0	0	0	0	0	0	0	0	0	0	0
	96	94-98	18110.1		0	0	0	0	0	0	0	0	0	0	0	0	0	0	0	0	0	0	0	0	0	0	0	0	0	0	0	0	0	0
	101	100-102	18250.5		0	0	0	0	0	0	0	0	0	0	0	0	0	0	0	0	0	0	0	0	0	0	0	0	0	0	0	0	0	0
	105.5	105-106	18344.8		0	0	0	0	0	0.657895	0	0	0	0	0	0	0	0	0	0	0	0	0	0	0	0	0	0	0	0	0	0	0	0.657895
	110.5	110-111	18444.9		0	0	0	0	0	0	0	0	0	0	0	0	0	0	0	0	0	0	0	0	0	0	0	0	0	0	0	0	0	0
	115.5	114-117	18545.2		0	0	0	0	0	0	0.469484	0	0	0	0	0	0	0	0	0	0	0	0	0	0	0	0	0	0.938967	0	0	0	0	1.40845
	120.5	120-121	18645.6		0	0	0	0	0	0	0	0	1.77305	0	0	0	0	0	0	0	0	0	0	0	0	0	0	0	0	0	0	0	0	1.77305
	131.5	130-133	18865.9		0	0	0	0	0	0	0	0	0	0	0	0	0	0	0	0	0	0	0	0	0	0	0	0	0	0	0	0	0	0
	140.5	139-142	19066.4		0	0	0	0	0	0	0	0	0	0	0	0	0	0	0	0	0	0	0	0	0	0	0	0	0	0	0	0	0	0
	150.5	150-151	19246.7		0	0	0	0	0	0	0	0	0	0	0	0	0	0	0	0	0	0	0	0	0	0	0	0	0	0	0	0	0	0
	161	160-162	19457.3		0	0	0	0	0	0	0	0	0	0	0	0	0	0	0	0	0	0	0	0	0	0	0	0	0	0	0	0	0	0
	171	170-172	19657.8		0	0	0	0	0	0	0	0	0	0	0	0	0	0	0	0	0	0	0	0	0	0	0	0	0	0	0	0	0	0
	180.5	180-181	19848.4		0	0	0	0	0	0	0	0	0	0	0	0	0	0	0	0	0	0	0	0	0	0	0	0	0	0	0	0	0	0
	191	190-192	20058.9		0	0	0	0	0	0	0	0	0	0	0	0	0	0	0	0	0	0	0	0	0	0	0	0	0	0	0	0	0	0
	210.5	209-212	20514		0	0	0	0	0	0	0	0	0	0	0	0	0	0	0	0	0	0	0	0	0	0	0	0	0	0	0	0	0	0
	220.5	219-222	20805.7		0	0	0	0	0	0	0	0	0	0	0	0	0	0	0	0	0	0	0	0	0	0	0	0	0	0.819672	0	0	0	0.819672
	231	230-232	21112.3		0	0	0	0	0	0	0	0	0	0	0	0	0	0	0	0	0	0	0	0	0	0	0	0	0	1.40845	0	0	0	1.40845
	240.5	240-241	21389.2		0	0	0	0	0	0	0	0	0	0	0	0	0	0	0	0	0	0	0	0	0	0	0	0	0	0	0	0	0	0
	250.5	249-252	21681.6		0	0	0	0	0	0	0	0	0	0	0	0	0	0	0	0	0	0	0	0	0	0	0	0	0	3.37079	0	0	0	3.37079
	260.5	259-262	21973.1		0	0	0	0	0	0	0	0	0	0	0	0	0	0	0	0	0	0	0	0	0	0	0	0	0	0.980392	0	0	0	0.980392
	271	270-272	22279.4		0	0	0	0	0	0	0	0	0	0	0	0	0	0	0	0	0	0	0	0	0	0	0	0	0	0	0	0	0	0
	280.5	278-283	22556.7		0	0	0	0	0	0	0	0	0	0	0	0	0	0	0	0	0	0	0	0	0	0	0	0	0	0	0	0	0	0
	290	288-292	22834.2		0	0	0	0	0	0	0	0	0	0	0	0	0	0	0	0	0	0	0	0	0	0	0	0	0	1.5625	0	0	0	1.5625
	303.5	302-305	23228.4		0	0	0	0	0	0	0	0	0	0	0	0	0	0	0	0	0	0	0	0	0	0	0	0	0	0	0	0	0	0
	311	310-312	23387		0	0	0	0	0	0	0	0	0	0	0	0	0	0	0	0	0	0	0	0	0	0	0	0	0	0	0	0	0	0
	330.5	330-331	23775.5		0	0	0	0	0	0	0	0	0	0	0	0	0	0	0	0	0	0	0	0	0	0	0	0	0	0	0	0	0	0
	341	340-342	23984.6		0	0	0	0	0	0	0	0	0	0	0	0	0	0	0	0	0	0	0	0	0	0	0	0	0	0	0	0	0	0
	351	350-352	24183.8		0	0	0	0	0	0	0	0	0	0	0	0	0	0	0	0	0	0	0	0	0	0	0	0	0	0	0	0	0	0
	360.5	360-361	24372.8		0	0	0	0	0	0	0	0	0	0	0	0	0	0	0	0	0	0	0	0	0	0	0	0	0	0	0	0	0	0
	370.5	370-371	24571.8		0	0	0	0	0	0	0	0	0	0	0	0	0	0	0	0	0	0	0	0	0	0	0	0	0	0	0	0	0	0
	381	380-382	24780.9		0	0	0	0	0	0	0	0	0	0	0	0	0	0	0	0	0	0	0	0	0	0	0	0	0.793651	0.793651	0	0	0	1.5873
	390	389-391	24960.1		0	0	0	0	0	0	0	0	0	0	0	0	0	0	0	0	0	0	0	0	0	0	0	0	0	0	0	0	0	0
	397.5	394-401	25109.6		0	0	0	0	0	0	0	0	0	0	0	0	0	0	0	0	0	0	0	0	0	0	0	0	0	0	0	0	0	0
	411	410-412	25454.2		0	0	0	0	0	0	0	0	0	0	0	0	0	0	0	0	0	0	0	0	0	0	0	0	0	0	0	0	0	0
	420.5	419-422	25705.7		0	0	0	0	0	0	0	0	0	0	0	0	0	0	0	0	0	0	0	0	0	0	0	0	0	0	0	0	0	0
	430.5	429-432	25970.8		0	0	0	0	0	0	0	0	0	0	0	0	0	0	0	0	0	0	0	0	0	0	0	0	0	0	0	0	0	0
	441	440-442	26249.5		0	0	0	0	0	0	0	0	0	0	0	0	0	0	0	0	0	0	0	0	0	0	0	0	0	0	0	0	0	0
	451	450-452	26514.9		0	0	0	0	0	0	0	0	0	0	0	0	0	0	0	0	0	0	0	0	0	0	0	0	0	0	0	0	0	0
	470.5	469-472	27032.1		0	0	0	0	0	0	0	0	0	0	0	0	0	0	0	0	0	0	0	0	0	0	0	0	0	0	0	0	0	0
	481	480-482	27310.3		0	0	0	0	0	0	0	0	0	0	0	0	0	0	0	0	0	0	0	0	0	0	0	0	0	0	0	0	0	0
	501	500-502	27840.1		0	0	0	0	0	0	0	0	0	0	0	0	0	0	0	0	0	0	0	0	0	0	0	0	0	0	0	0	0	0
	510.5	510-511	28092.1		0	0	0	0	0	0	0	0	0	0	0	0	0	0	0	0	0	0	0	0	0	0	0	0	0	0	0	0	0	0
	522	519-525	28396.9		0	0	0	0	0	0	0	0	0	0	0	0	0	0	0	0	0	0	0	0	0	0	0	0	0	0	0	0	0	0
	541	540-542	28900.5		0	0	0	0	0	0	0	0	0	0	0	0	0	0	0	0	0	0	0	0	0	0	0	0	0	0	0	0	0	0
	548	547-549	29085.9		0	0	0	0	0	0	0	0	0	0	0	0	0	0	0	0	0	0	0	0	0	0	0	0	0	0	0	0	0	0

## Sheet: 479G_isotopes
Depth, mid point (cm)	Sample interval (cm)	Age (cal BP)	d18O, N. pachyderma (sin)	d13C, N. pachyderma (sin)
1	0-2	21686.3	4.5666	0.15565
5	4-6	22514.3	4.7187	0.32188
11	10-12	23756.3	4.5486	0.39265
15	14-16	24162.9	4.6467	0.073885
21	20-22	24772.9	4.3886	0.18965
25	24-26	25179.5	4.2067	0.19489
31	30-32	25789.4	4.5266	0.15865
35	34-36	26196	4.4527	0.20289
41	40-42	26806	4.3606	0.043654
45	44-46	27212.6	4.4777	0.32689
51	50-52	27955.4	4.0996	0.34165
55	54-56	28145.7	4.2757	-0.065115
61	60-62	28431.2	4.1166	0.22365
65	64-66	28621.5	3.6967	-0.12811
71	70-72	28907	4.0976	0.076654
75	74-76	29097.3	4.1247	0.030885
81	80-82	29382.8	4.2026	0.24065
85	84-86	29573.1	3.5417	0.13189
91	90-92	29858.6	3.8386	0.14765

## Sheet: 479G_foram groups, Fig.4
Depth, mid point (cm)	Age (cal yrs BP)	d18O (N. pachyderma sin)	d13C (N. pachyderma sin)	Sea ice species (%)	Polar Water species (%)	Chilled Atlantic Water species (%)	Atlantic Water species (%)	Deep-water species (%)	High energy species (%)	Unstable conditons species (%)	Bentic foram concentration / g	Planktic foram concentration / gram sediment
1	21686.3	4.5666	0.15565	0.949367	11.0759	12.0253	6.96203	0.316456	4.74684	9.17722	12.7248	500.94
5	22514.3	4.7187	0.32188	0	2.50896	28.3154	0.358423	0	1.79211	3.22581	21.3711	122.922
11	23756.3	4.5486	0.39265	3.207	16.6181	12.2449	4.37318	0	5.24781	4.08163	33.6924	218.836
15	24162.9	4.6467	0.073885	0.470588	0.470588	53.8824	0	0	0.470588	1.17647	77.5017	146.068
21	24772.9	4.3886	0.18965	0.613497	13.8037	9.81595	30.0613	0	3.68098	19.6319	38.5723	638.927
25	25179.5	4.2067	0.19489	0	17.7632	4.27632	60.1974	0	0.986842	3.61842	94.2636	920.93
31	25789.4	4.5266	0.15865	4.40252	4.40252	35.2201	5.34591	0	0.628931	9.43396	16.7034	95.8714
35	26196	4.4527	0.20289	0	27.2727	14.2857	17.2078	0	2.27273	7.46753	74.962	1109.83
41	26806	4.3606	0.043654	0.4914	42.5061	2.9484	12.5307	0	4.4226	11.7936	598.517	1916.49
45	27212.6	4.4777	0.32689	0	17.7419	11.6129	18.0645	0.322581	2.58065	12.5806	322.543	397.457
51	27955.4	4.0996	0.34165	3.82166	11.1465	5.41401	4.4586	0	6.6879	21.9745	123.343	672.231
55	28145.7	4.2757	-0.065115	0.666667	3.66667	29	0.666667	0	2	8.33333	10.3631	41.913
61	28431.2	4.1166	0.22365	0	11.7825	27.1903	11.7825	0	2.1148	8.76133	16.3699	7.83877
65	28621.5	3.6967	-0.12811	0	2.66667	27.3333	1	0	4	18.6667	15.5673	82.7664
71	28907	4.0976	0.076654	1.65017	4.9505	12.5413	1.9802	0	1.9802	11.5512	19.7677	118.629
75	29097.3	4.1247	0.030885	0.970874	4.53074	30.7443	1.2945	0	2.589	19.7411	12.3206	77.7778
81	29382.8	4.2026	0.24065	2.52366	16.4038	7.25552	2.83912	0	3.47003	20.5047	21.305	258.797
85	29573.1	3.5417	0.13189	2.26537	9.06149	25.89	3.55987	0	2.26537	3.55987	20.989	127.791
91	29858.6	3.8386	0.14765	2.63158	9.86842	4.27632	5.92105	0	2.30263	3.61842	13.0992	180.843

[truncated: 1 more sheets: 479G_all foram+isot_entire core]
